# Supplementary material for: Identifying COVID-19 Severity-Related SARS-CoV-2 Mutation Using a Machine Learning Method
Source: Life (Basel). 2022 May 28;12(6):806. doi: 10.3390/life12060806 (PMC9225528; doi:10.3390/life12060806)
Supplement: Supplementary file 1 [file life-12-00806-s001.zip › Table S2.xlsx]

## Sheet: LASSO featrue list
Rank	Feature
1	V1176F
2	age
3	ORF3a:Q57H
4	N:S194L
5	RdRP:P323L
6	N:I292T
7	nsp14:A320V
8	N:G204R
9	ORF6:I33T
10	SNP:G29540A
11	ORF8:L84S
12	SNP:C241T
13	nsp4:F308Y
14	ORF3a:G196V
15	N:S197L
16	PLpro:T1198K
17	N:R203K
18	nsp2:T85I
19	nsp7:S25L
20	SNP:G29742A
21	ORF3a:G251S
22	nsp7:L71F
23	nsp13:Y543X
24	PLpro:F800*
25	C361C*
26	ORF3a:G254*
27	nsp9:M101I
28	RdRP:A185S
29	RdRP:V776L
30	nsp13:K218R
31	nsp13:E261D
32	N:A376T
33	nsp1:H45Y
34	nsp2:G115C
35	nsp6:A79V
36	nsp14:V405L
37	Δ69-70
38	nsp13:A598S
39	nsp13:H290Y
40	RdRP:A97V
41	PLpro:I1683T
42	N:M234I
43	F86FILV
44	N:G34W
45	nsp6:F35FILV
46	SNP:G29734C
47	L5F
48	D614G
49	N439K
50	PLpro:K945N
51	nsp6:L37F
52	PLpro:A994D
53	S477N
54	nsp4:M324I
55	N:S202N
56	N:P13L
57	nsp14:I164ILV

## Sheet: LightGBM feature list
Rank	Feature
1	age
2	ORF3a:Q57H
3	N:R203K
4	D614G
5	nsp2:T85I
6	nsp14:I164ILV
7	V1176F
8	N:S194L
9	nsp14:A320V
10	nsp7:L71F
11	nsp6:L37F
12	nsp4:F308Y
13	SNP:C241T
14	N439K
15	N:G204R
16	RdRP:P323L
17	ORF8:L84S
18	N:S202N
19	ORF6:I33T
20	N:P13L
21	nsp4:M324I
22	N:I292T
23	C361C*
24	nsp6:F35FILV
25	ORF3a:G254*
26	L5F
27	PLpro:T1198K
28	SNP:G29742A
29	PLpro:A994D
30	nsp13:E261D
31	PLpro:F800*
32	nsp9:M101I
33	ORF3a:G196V
34	N:M234I
35	SNP:G29734C
36	nsp7:S25L
37	RdRP:A97V
38	ORF3a:G251S
39	Δ69-70
40	nsp6:A79V
41	nsp2:G115C
42	nsp1:H45Y
43	nsp14:V405L
44	nsp13:Y543X
45	nsp13:K218R
46	nsp13:H290Y
47	nsp13:A598S
48	SNP:G29540A
49	S477N
50	RdRP:V776L
51	RdRP:A185S
52	PLpro:K945N
53	PLpro:I1683T
54	N:S197L
55	N:G34W
56	N:A376T
57	F86FILV

## Sheet: MCFS feature list
Rank	Feature
1	age
2	V1176F
3	D614G
4	N439K
5	S477N
6	L5F
7	ORF3a:G196V
8	nsp4:F308Y
9	SNP:C241T
10	ORF3a:Q57H
11	nsp13:A598S
12	Δ69-70
13	N:G34W
14	nsp14:V405L
15	nsp13:H290Y
16	nsp6:A79V
17	PLpro:I1683T
18	RdRP:P323L
19	nsp2:G115C
20	nsp1:H45Y
21	N:A376T
22	nsp13:E261D
23	nsp13:K218R
24	RdRP:V776L
25	RdRP:A185S
26	nsp9:M101I
27	ORF3a:G254*
28	PLpro:K945N
29	N:M234I
30	C361C*
31	PLpro:F800*
32	nsp13:Y543X
33	nsp14:I164ILV
34	SNP:G29540A
35	nsp14:A320V
36	nsp7:L71F
37	nsp6:L37F
38	N:I292T
39	ORF6:I33T
40	ORF3a:G251S
41	F86FILV
42	SNP:G29742A
43	N:S202N
44	nsp4:M324I
45	PLpro:A994D
46	nsp7:S25L
47	ORF8:L84S
48	SNP:G29734C
49	N:S194L
50	nsp6:F35FILV
51	nsp2:T85I
52	N:G204R
53	N:R203K
54	N:P13L
55	RdRP:A97V
56	PLpro:T1198K
57	N:S197L

## Sheet: mRMR feature list
Rank	Feature
1	nsp14:I164ILV
2	age 0.08623
3	V1176F
4	RdRP:P323L
5	N:S194L
6	N:M234I
7	SNP:G29540A
8	N:I292T
9	SNP:C241T
10	nsp7:L71F
11	nsp6:F35FILV
12	nsp4:F308Y
13	nsp13:H290Y
14	N:P13L
15	nsp4:M324I
16	ORF8:L84S
17	F86FILV
18	C361C*
19	ORF3a:G254*
20	nsp14:A320V
21	ORF3a:G196V
22	PLpro:K945N
23	nsp6:L37F
24	PLpro:F800*
25	ORF3a:Q57H
26	N:G34W
27	PLpro:A994D
28	N:S197L
29	N:A376T
30	ORF6:I33T
31	N:S202N
32	RdRP:A97V
33	nsp13:Y543X
34	N:G204R
35	nsp13:K218R
36	D614G
37	nsp7:S25L
38	PLpro:I1683T
39	ORF3a:G251S
40	nsp2:G115C
41	RdRP:V776L
42	PLpro:T1198K
43	nsp1:H45Y
44	SNP:G29742A
45	RdRP:A185S
46	L5F
47	nsp6:A79V
48	nsp13:A598S
49	S477N
50	nsp14:V405L
51	nsp2:T85I
52	Δ69-70
53	N:R203K
54	N439K
55	nsp13:E261D
56	nsp9:M101I
57	SNP:G29734C
