# Supplementary material for: Identifying COVID-19 Severity-Related SARS-CoV-2 Mutation Using a Machine Learning Method
Source: Life (Basel). 2022 May 28;12(6):806. doi: 10.3390/life12060806 (PMC9225528; doi:10.3390/life12060806)
Supplement: Supplementary file 1 [file life-12-00806-s001.zip › Table S3.xlsx]

## Sheet: Lasso-DT
Number of feature	SN	SP	ACC	MCC	Precision	F1-measure	G-mean
1	1	0.186951	0.571712	0.313266	0.524927	0.688462	0.432378
2	0.980447	0.329987	0.637806	0.40078	0.567961	0.719262	0.568801
3	0.819832	0.672522	0.742234	0.495284	0.692217	0.750639	0.742533
4	0.819832	0.68256	0.747521	0.504756	0.69881	0.754499	0.748054
5	0.826816	0.68005	0.749504	0.5098	0.698937	0.757518	0.749851
6	0.819832	0.732748	0.773959	0.552702	0.73375	0.774406	0.775068
7	0.819832	0.730238	0.772637	0.550278	0.73192	0.773386	0.773739
8	0.797486	0.739021	0.766689	0.535975	0.732991	0.76388	0.767697
9	0.817039	0.732748	0.772637	0.549826	0.733083	0.772787	0.773747
10	0.798883	0.741531	0.768672	0.539856	0.735219	0.76573	0.769673
11	0.797486	0.739021	0.766689	0.535975	0.732991	0.76388	0.767697
12	0.794693	0.742785	0.76735	0.536851	0.735142	0.763758	0.768301
13	0.818436	0.731493	0.772637	0.55005	0.7325	0.773087	0.773744
14	0.794693	0.74404	0.768011	0.538088	0.736093	0.764271	0.76895
15	0.814246	0.734003	0.771976	0.548172	0.733333	0.771674	0.773084
16	0.794693	0.74655	0.769332	0.540565	0.738003	0.765299	0.770245
17	0.815642	0.734003	0.772637	0.549606	0.733668	0.772487	0.773747
18	0.793296	0.74404	0.76735	0.536678	0.735751	0.763441	0.768273
19	0.768156	0.760351	0.764045	0.527861	0.74224	0.754976	0.764244
20	0.810056	0.737767	0.771976	0.547542	0.735108	0.770764	0.773067
21	0.797486	0.742785	0.768672	0.539676	0.735825	0.765416	0.76965
22	0.791899	0.747804	0.768672	0.538992	0.738281	0.764151	0.769536
23	0.790503	0.741531	0.764706	0.531382	0.733161	0.760753	0.765626
24	0.796089	0.74655	0.769993	0.541975	0.738342	0.766129	0.770922
25	0.810056	0.739021	0.772637	0.548766	0.736041	0.771277	0.773724
26	0.694134	0.851945	0.777264	0.555092	0.80813	0.746807	0.769002
27	0.710894	0.820577	0.768672	0.535846	0.780675	0.744152	0.763769
28	0.797486	0.764115	0.779907	0.560799	0.752306	0.774237	0.780622
29	0.75	0.809285	0.781229	0.560719	0.77939	0.764413	0.779079
30	0.73743	0.811794	0.776603	0.551414	0.778761	0.757532	0.773719
31	0.765363	0.795483	0.781229	0.561058	0.770745	0.768045	0.780278
32	0.794693	0.761606	0.777264	0.555504	0.749671	0.771525	0.777974
33	0.756983	0.799247	0.779247	0.55688	0.77208	0.764457	0.777828
34	0.73743	0.823087	0.782551	0.563495	0.789238	0.762455	0.779082
35	0.769553	0.796738	0.783873	0.566416	0.772791	0.771169	0.783028
36	0.747207	0.811794	0.781229	0.560709	0.781022	0.76374	0.778831
37	0.76257	0.795483	0.779907	0.558354	0.770099	0.766316	0.778853
38	0.738827	0.821832	0.782551	0.563465	0.788376	0.762797	0.779225
39	0.71648	0.846926	0.785195	0.569998	0.807874	0.759437	0.778977
40	0.74162	0.819322	0.782551	0.563417	0.786667	0.76348	0.779503
41	0.810056	0.750314	0.778586	0.559814	0.744544	0.77592	0.779613
42	0.744413	0.825596	0.787178	0.572776	0.793155	0.768012	0.783954
43	0.73743	0.838143	0.790482	0.579785	0.803653	0.769119	0.786175
44	0.727654	0.854454	0.794448	0.588664	0.817896	0.77014	0.788509
45	0.72905	0.854454	0.795109	0.58995	0.818182	0.771049	0.789265
46	0.72486	0.856964	0.794448	0.58889	0.819905	0.769459	0.788149
47	0.736034	0.853199	0.797753	0.595004	0.818323	0.775	0.792454
48	0.821229	0.769134	0.793787	0.58964	0.761658	0.790323	0.794755
49	0.828212	0.769134	0.797092	0.596709	0.763192	0.794374	0.798127
50	0.817039	0.770389	0.792465	0.586653	0.761719	0.78841	0.793371
51	0.821229	0.76788	0.793126	0.588404	0.760673	0.789792	0.794107
52	0.777933	0.814304	0.797092	0.592762	0.790071	0.783955	0.795911
53	0.761173	0.845671	0.805684	0.610164	0.815868	0.787572	0.80231
54	0.77095	0.823087	0.798414	0.595285	0.796537	0.783534	0.796592
55	0.773743	0.814304	0.795109	0.588733	0.789174	0.781382	0.793764
56	0.77514	0.80803	0.792465	0.583534	0.783898	0.779494	0.791414
57	0.787709	0.83187	0.810972	0.620549	0.808023	0.797737	0.809488

## Sheet: Lasso-KNN
Number of feature	SN	SP	ACC	MCC	Precision	F1-measure	G-mean
1	0.692737	0.430364	0.554527	0.127155	0.522105	0.595438	0.546012
2	0.726257	0.513174	0.614012	0.244032	0.572687	0.640394	0.610489
3	0.618715	0.606023	0.612029	0.224415	0.585205	0.601494	0.612336
4	0.629888	0.61857	0.623926	0.248102	0.597351	0.613188	0.624203
5	0.643855	0.667503	0.656312	0.311164	0.634986	0.63939	0.655572
6	0.73324	0.606023	0.666226	0.340809	0.625745	0.675241	0.666604
7	0.738827	0.584693	0.657634	0.326122	0.615116	0.67132	0.657257
8	0.73324	0.5734	0.649042	0.309399	0.606936	0.664137	0.648413
9	0.75	0.587202	0.664243	0.340302	0.620092	0.678887	0.663628
10	0.680168	0.627353	0.652346	0.307282	0.621173	0.649333	0.653227
11	0.627095	0.621079	0.623926	0.247825	0.59787	0.612134	0.62408
12	0.734637	0.606023	0.666887	0.342262	0.62619	0.676093	0.667238
13	0.681564	0.646173	0.662921	0.32732	0.633766	0.656797	0.663633
14	0.727654	0.587202	0.653668	0.316833	0.612941	0.66539	0.653666
15	0.703911	0.61606	0.657634	0.320314	0.622222	0.66055	0.658522
16	0.747207	0.592221	0.665565	0.342158	0.622093	0.678934	0.665216
17	0.730447	0.602258	0.662921	0.334271	0.622619	0.672237	0.663263
18	0.639665	0.578419	0.607403	0.218039	0.576826	0.606623	0.608272
19	0.607542	0.592221	0.599471	0.199478	0.572368	0.589431	0.599833
20	0.607542	0.612296	0.610046	0.219553	0.584677	0.59589	0.609914
21	0.712291	0.611041	0.658956	0.324012	0.621951	0.664063	0.659726
22	0.726257	0.59724	0.658295	0.325067	0.618312	0.667951	0.658597
23	0.744413	0.583438	0.659617	0.330801	0.616185	0.674257	0.659029
24	0.620112	0.592221	0.60542	0.212057	0.577373	0.59798	0.606006
25	0.660615	0.585947	0.621282	0.246675	0.589041	0.622778	0.622162
26	0.685754	0.590966	0.635823	0.277211	0.600979	0.640574	0.636598
27	0.608939	0.654956	0.633179	0.263994	0.613221	0.611072	0.631529
28	0.648045	0.621079	0.63384	0.268759	0.605744	0.626181	0.634419
29	0.791899	0.580928	0.680767	0.379277	0.629301	0.701299	0.67826
30	0.659218	0.61857	0.637806	0.277481	0.608247	0.632708	0.638571
31	0.703911	0.593476	0.645737	0.298295	0.608696	0.65285	0.646339
32	0.684358	0.592221	0.635823	0.277011	0.601227	0.640105	0.636625
33	0.681564	0.590966	0.63384	0.272929	0.599509	0.637908	0.63465
34	0.674581	0.578419	0.623926	0.253504	0.589744	0.629316	0.624652
35	0.710894	0.577164	0.640449	0.28968	0.601655	0.651729	0.640549
36	0.694134	0.570891	0.629213	0.266233	0.592372	0.639228	0.629504
37	0.73743	0.629862	0.680767	0.368191	0.641555	0.68616	0.681527
38	0.666201	0.608532	0.635823	0.274593	0.604563	0.633887	0.636714
39	0.674581	0.632371	0.652346	0.306614	0.622423	0.647453	0.653135
40	0.695531	0.59724	0.643754	0.293353	0.608059	0.64886	0.644514
41	0.671788	0.612296	0.640449	0.283955	0.608861	0.638778	0.641353
42	0.805866	0.580928	0.687376	0.394556	0.63337	0.709281	0.684215
43	0.677374	0.584693	0.628553	0.262504	0.594363	0.633159	0.62933
44	0.673184	0.614806	0.642432	0.287843	0.6109	0.640532	0.643333
45	0.71648	0.574655	0.641771	0.293062	0.602113	0.654337	0.641661
46	0.832402	0.53325	0.674818	0.380292	0.615702	0.707838	0.666242
47	0.727654	0.577164	0.648381	0.307158	0.607226	0.662008	0.648055
48	0.678771	0.612296	0.643754	0.291027	0.611321	0.643283	0.644677
49	0.793296	0.598494	0.690681	0.397277	0.63964	0.708229	0.689045
50	0.77514	0.623588	0.695307	0.401575	0.649123	0.706556	0.695247
51	0.706704	0.59724	0.649042	0.304834	0.61185	0.655865	0.649671
52	0.836592	0.595985	0.709848	0.442546	0.65038	0.731827	0.706114
53	0.796089	0.595985	0.690681	0.397948	0.639013	0.708955	0.688808
54	0.680168	0.61606	0.646398	0.296148	0.614124	0.645461	0.647321
55	0.680168	0.65872	0.66887	0.338404	0.641634	0.660339	0.669358
56	0.695531	0.617315	0.654329	0.312989	0.620174	0.655695	0.655257
57	0.824022	0.61606	0.714475	0.447119	0.658482	0.73201	0.712494

## Sheet: Lasso-RF
Number of feature	SN	SP	ACC	MCC	Precision	F1-measure	G-mean
1	1	0.186951	0.571712	0.313266	0.524927	0.688462	0.432378
2	0.980447	0.329987	0.637806	0.40078	0.567961	0.719262	0.568801
3	0.819832	0.672522	0.742234	0.495284	0.692217	0.750639	0.742533
4	0.819832	0.683814	0.748182	0.505942	0.699642	0.754984	0.748741
5	0.76257	0.685069	0.721745	0.447639	0.685069	0.721745	0.722781
6	0.821229	0.734003	0.775281	0.555354	0.735	0.775726	0.776392
7	0.821229	0.734003	0.775281	0.555354	0.735	0.775726	0.776392
8	0.75838	0.74404	0.750826	0.501739	0.726908	0.74231	0.751176
9	0.75838	0.74404	0.750826	0.501739	0.726908	0.74231	0.751176
10	0.75838	0.74404	0.750826	0.501739	0.726908	0.74231	0.751176
11	0.759777	0.741531	0.750165	0.500607	0.725333	0.742156	0.750599
12	0.756983	0.749059	0.752809	0.505409	0.730458	0.743484	0.753011
13	0.75838	0.751568	0.754792	0.509324	0.732794	0.745367	0.754966
14	0.75838	0.751568	0.754792	0.509324	0.732794	0.745367	0.754966
15	0.75838	0.751568	0.754792	0.509324	0.732794	0.745367	0.754966
16	0.75838	0.750314	0.754131	0.508057	0.731806	0.744856	0.754336
17	0.759777	0.749059	0.754131	0.508175	0.731183	0.745205	0.754399
18	0.74162	0.756587	0.749504	0.497925	0.732414	0.736988	0.749066
19	0.74162	0.756587	0.749504	0.497925	0.732414	0.736988	0.749066
20	0.75419	0.750314	0.752148	0.503915	0.730717	0.742268	0.75225
21	0.751397	0.750314	0.750826	0.501157	0.729986	0.740537	0.750855
22	0.752793	0.751568	0.752148	0.503806	0.731343	0.741913	0.75218
23	0.751397	0.750314	0.750826	0.501157	0.729986	0.740537	0.750855
24	0.752793	0.750314	0.751487	0.502536	0.730352	0.741403	0.751552
25	0.752793	0.750314	0.751487	0.502536	0.730352	0.741403	0.751552
26	0.72486	0.771644	0.749504	0.497132	0.740371	0.732534	0.747886
27	0.702514	0.771644	0.738929	0.475607	0.734307	0.718059	0.736268
28	0.731844	0.772898	0.75347	0.50519	0.743262	0.737509	0.752091
29	0.73324	0.771644	0.75347	0.505243	0.742574	0.737878	0.752197
30	0.731844	0.772898	0.75347	0.50519	0.743262	0.737509	0.752091
31	0.731844	0.772898	0.75347	0.50519	0.743262	0.737509	0.752091
32	0.73324	0.771644	0.75347	0.505243	0.742574	0.737878	0.752197
33	0.731844	0.771644	0.752809	0.503889	0.74221	0.73699	0.751481
34	0.731844	0.771644	0.752809	0.503889	0.74221	0.73699	0.751481
35	0.731844	0.772898	0.75347	0.50519	0.743262	0.737509	0.752091
36	0.73324	0.772898	0.754131	0.506543	0.743626	0.738397	0.752808
37	0.731844	0.772898	0.75347	0.50519	0.743262	0.737509	0.752091
38	0.72486	0.782936	0.755453	0.508921	0.75	0.737216	0.753339
39	0.726257	0.782936	0.756114	0.510264	0.750361	0.738112	0.754064
40	0.723464	0.784191	0.755453	0.508896	0.750725	0.736842	0.753216
41	0.72486	0.782936	0.755453	0.508921	0.75	0.737216	0.753339
42	0.722067	0.782936	0.754131	0.506239	0.749275	0.73542	0.751886
43	0.72067	0.784191	0.754131	0.506217	0.75	0.735043	0.75176
44	0.722067	0.784191	0.754792	0.507556	0.750363	0.735943	0.752488
45	0.72067	0.805521	0.765367	0.528825	0.769001	0.744052	0.761915
46	0.717877	0.804266	0.763384	0.524836	0.767164	0.741703	0.759845
47	0.726257	0.804266	0.76735	0.532787	0.769231	0.747126	0.764267
48	0.782123	0.76788	0.77462	0.549277	0.751678	0.766598	0.774969
49	0.784916	0.762861	0.773298	0.547006	0.748336	0.76619	0.77381
50	0.784916	0.769134	0.776603	0.553309	0.753351	0.76881	0.776985
51	0.769553	0.766625	0.768011	0.535587	0.747626	0.758431	0.768088
52	0.740223	0.796738	0.769993	0.538151	0.765896	0.752841	0.767961
53	0.740223	0.795483	0.769332	0.536833	0.764791	0.752307	0.767356
54	0.743017	0.795483	0.770654	0.539513	0.765468	0.754075	0.768803
55	0.743017	0.796738	0.771315	0.540829	0.766571	0.75461	0.769409
56	0.74581	0.795483	0.771976	0.542196	0.766141	0.755839	0.770246
57	0.705307	0.804266	0.757436	0.512946	0.763994	0.733479	0.753163

## Sheet: Lasso-SVM
Number of feature	SN	SP	ACC	MCC	Precision	F1-measure	G-mean
1	1	0.186951	0.571712	0.313266	0.524927	0.688462	0.432378
2	0.980447	0.329987	0.637806	0.40078	0.567961	0.719262	0.568801
3	0.819832	0.672522	0.742234	0.495284	0.692217	0.750639	0.742533
4	0.819832	0.683814	0.748182	0.505942	0.699642	0.754984	0.748741
5	0.76257	0.685069	0.721745	0.447639	0.685069	0.721745	0.722781
6	0.819832	0.734003	0.77462	0.553915	0.734668	0.774917	0.775731
7	0.819832	0.734003	0.77462	0.553915	0.734668	0.774917	0.775731
8	0.75838	0.74655	0.752148	0.504264	0.728859	0.743326	0.752442
9	0.75838	0.74655	0.752148	0.504264	0.728859	0.743326	0.752442
10	0.75838	0.74655	0.752148	0.504264	0.728859	0.743326	0.752442
11	0.759777	0.742785	0.750826	0.501866	0.726302	0.742662	0.751233
12	0.743017	0.754078	0.748843	0.496734	0.730769	0.736842	0.748527
13	0.743017	0.754078	0.748843	0.496734	0.730769	0.736842	0.748527
14	0.743017	0.754078	0.748843	0.496734	0.730769	0.736842	0.748527
15	0.743017	0.754078	0.748843	0.496734	0.730769	0.736842	0.748527
16	0.743017	0.754078	0.748843	0.496734	0.730769	0.736842	0.748527
17	0.743017	0.752823	0.748182	0.495456	0.729767	0.736332	0.747904
18	0.738827	0.754078	0.746861	0.492625	0.729655	0.734212	0.746414
19	0.738827	0.754078	0.746861	0.492625	0.729655	0.734212	0.746414
20	0.738827	0.754078	0.746861	0.492625	0.729655	0.734212	0.746414
21	0.738827	0.754078	0.746861	0.492625	0.729655	0.734212	0.746414
22	0.738827	0.754078	0.746861	0.492625	0.729655	0.734212	0.746414
23	0.738827	0.754078	0.746861	0.492625	0.729655	0.734212	0.746414
24	0.738827	0.754078	0.746861	0.492625	0.729655	0.734212	0.746414
25	0.740223	0.755332	0.748182	0.495275	0.731034	0.7356	0.747739
26	0.717877	0.769134	0.744878	0.487774	0.73639	0.727016	0.743064
27	0.689944	0.769134	0.731659	0.460908	0.728614	0.708752	0.728464
28	0.719274	0.769134	0.745539	0.489123	0.736767	0.727915	0.743786
29	0.719274	0.769134	0.745539	0.489123	0.736767	0.727915	0.743786
30	0.719274	0.769134	0.745539	0.489123	0.736767	0.727915	0.743786
31	0.719274	0.769134	0.745539	0.489123	0.736767	0.727915	0.743786
32	0.719274	0.769134	0.745539	0.489123	0.736767	0.727915	0.743786
33	0.719274	0.769134	0.745539	0.489123	0.736767	0.727915	0.743786
34	0.719274	0.769134	0.745539	0.489123	0.736767	0.727915	0.743786
35	0.719274	0.769134	0.745539	0.489123	0.736767	0.727915	0.743786
36	0.719274	0.769134	0.745539	0.489123	0.736767	0.727915	0.743786
37	0.719274	0.769134	0.745539	0.489123	0.736767	0.727915	0.743786
38	0.719274	0.769134	0.745539	0.489123	0.736767	0.727915	0.743786
39	0.719274	0.769134	0.745539	0.489123	0.736767	0.727915	0.743786
40	0.719274	0.769134	0.745539	0.489123	0.736767	0.727915	0.743786
41	0.719274	0.769134	0.745539	0.489123	0.736767	0.727915	0.743786
42	0.719274	0.769134	0.745539	0.489123	0.736767	0.727915	0.743786
43	0.708101	0.781681	0.746861	0.491534	0.744493	0.725841	0.743982
44	0.708101	0.781681	0.746861	0.491534	0.744493	0.725841	0.743982
45	0.706704	0.800502	0.756114	0.510224	0.760902	0.732802	0.752142
46	0.705307	0.800502	0.755453	0.508902	0.760542	0.731884	0.751398
47	0.71648	0.801757	0.761401	0.520831	0.764531	0.739726	0.75792
48	0.769553	0.76788	0.768672	0.536859	0.748641	0.758953	0.768716
49	0.769553	0.76788	0.768672	0.536859	0.748641	0.758953	0.768716
50	0.759777	0.776662	0.768672	0.536228	0.753463	0.756606	0.768173
51	0.75	0.777917	0.764706	0.527994	0.752101	0.751049	0.763831
52	0.736034	0.796738	0.768011	0.534138	0.764877	0.750178	0.765785
53	0.736034	0.796738	0.768011	0.534138	0.764877	0.750178	0.765785
54	0.736034	0.796738	0.768011	0.534138	0.764877	0.750178	0.765785
55	0.740223	0.799247	0.771315	0.54079	0.768116	0.753912	0.769169
56	0.738827	0.799247	0.770654	0.539454	0.767779	0.753025	0.768443
57	0.701117	0.805521	0.756114	0.510345	0.764079	0.731245	0.751508

## Sheet: LightGBM-DT
Number of feature	SN	SP	ACC	MCC	Precision	F1-measure	G-mean
1	0.980447	0.18946	0.563781	0.272152	0.520772	0.680233	0.430994
2	0.819832	0.531995	0.668209	0.364768	0.611458	0.700477	0.660414
3	0.684358	0.840652	0.766689	0.533404	0.794165	0.735184	0.75849
4	0.684358	0.838143	0.765367	0.530589	0.791599	0.734082	0.757357
5	0.687151	0.838143	0.766689	0.533163	0.792271	0.735976	0.758901
6	0.696927	0.836888	0.770654	0.540786	0.793323	0.742007	0.763708
7	0.696927	0.838143	0.771315	0.542182	0.794586	0.74256	0.76428
8	0.72905	0.799247	0.766028	0.530117	0.765396	0.746781	0.763342
9	0.72905	0.799247	0.766028	0.530117	0.765396	0.746781	0.763342
10	0.696927	0.849435	0.777264	0.554821	0.806139	0.747566	0.769412
11	0.73743	0.78921	0.764706	0.527574	0.758621	0.747875	0.762881
12	0.713687	0.818068	0.768672	0.535741	0.778963	0.744898	0.764097
13	0.743017	0.784191	0.764706	0.527724	0.755682	0.749296	0.763326
14	0.702514	0.835634	0.772637	0.544563	0.793375	0.745185	0.766188
15	0.717877	0.814304	0.768672	0.535613	0.776435	0.746009	0.764572
16	0.734637	0.7867	0.762062	0.522262	0.755747	0.745042	0.760223
17	0.708101	0.830615	0.772637	0.544212	0.78972	0.746686	0.766915
18	0.706704	0.811794	0.762062	0.522385	0.771341	0.737609	0.757429
19	0.817039	0.754078	0.783873	0.570597	0.74904	0.781563	0.784927
20	0.811453	0.766625	0.787839	0.577304	0.757497	0.783547	0.788721
21	0.843575	0.766625	0.80304	0.609924	0.764557	0.802125	0.80418
22	0.842179	0.76537	0.801718	0.607273	0.763291	0.800797	0.802856
23	0.839385	0.766625	0.801058	0.605634	0.763659	0.799734	0.80218
24	0.843575	0.769134	0.804362	0.612362	0.766497	0.803191	0.805495
25	0.839385	0.769134	0.802379	0.608079	0.765605	0.800799	0.803492
26	0.814246	0.775408	0.793787	0.588824	0.765092	0.788904	0.79459
27	0.818436	0.774153	0.795109	0.591786	0.765013	0.790823	0.795987
28	0.828212	0.774153	0.799736	0.601645	0.767141	0.796508	0.800726
29	0.77095	0.823087	0.798414	0.595285	0.796537	0.783534	0.796592
30	0.76676	0.836888	0.803701	0.605971	0.808542	0.787097	0.801057
31	0.777933	0.815558	0.797753	0.594072	0.791193	0.784507	0.796523
32	0.773743	0.823087	0.799736	0.597953	0.797122	0.785259	0.798034
33	0.77514	0.818068	0.797753	0.594016	0.792857	0.783898	0.796315
34	0.796089	0.794228	0.795109	0.589732	0.776567	0.786207	0.795158
35	0.817039	0.7867	0.801058	0.602875	0.774834	0.795377	0.801726
36	0.780726	0.819322	0.801058	0.600692	0.795164	0.787879	0.799791
37	0.77095	0.835634	0.805023	0.608593	0.808199	0.789135	0.802641
38	0.77514	0.816813	0.797092	0.592701	0.791726	0.783345	0.795704
39	0.773743	0.826851	0.801718	0.601924	0.800578	0.786932	0.799856
40	0.787709	0.809285	0.799075	0.596994	0.787709	0.787709	0.798424
41	0.772346	0.811794	0.793126	0.584767	0.786629	0.779422	0.791824
42	0.77095	0.835634	0.805023	0.608593	0.808199	0.789135	0.802641
43	0.77933	0.828105	0.805023	0.608578	0.802878	0.790928	0.803347
44	0.769553	0.823087	0.797753	0.593953	0.796243	0.78267	0.79587
45	0.810056	0.780427	0.794448	0.589637	0.768212	0.788579	0.795103
46	0.76257	0.83187	0.799075	0.596645	0.802941	0.782235	0.796467
47	0.811453	0.782936	0.796431	0.593539	0.770557	0.790476	0.797067
48	0.777933	0.823087	0.801718	0.60196	0.797994	0.787836	0.800192
49	0.75838	0.849435	0.806345	0.611633	0.819005	0.787527	0.802617
50	0.794693	0.804266	0.799736	0.598619	0.784828	0.789729	0.799465
51	0.824022	0.771644	0.796431	0.594937	0.764249	0.793011	0.797403
52	0.769553	0.836888	0.805023	0.60861	0.809104	0.788833	0.802515
53	0.763966	0.849435	0.808989	0.616854	0.82009	0.791034	0.805568
54	0.780726	0.81054	0.796431	0.591536	0.787324	0.784011	0.795493
55	0.769553	0.843162	0.808328	0.61533	0.815089	0.791667	0.805517
56	0.76676	0.848181	0.80965	0.618113	0.819403	0.792208	0.806444
57	0.76257	0.849435	0.808328	0.615548	0.81982	0.790159	0.804831

## Sheet: LightGBM-KNN
Number of feature	SN	SP	ACC	MCC	Precision	F1-measure	G-mean
1	0.303073	0.824341	0.57766	0.149827	0.607843	0.404473	0.499835
2	0.364525	0.760351	0.573034	0.13622	0.577434	0.446918	0.526466
3	0.477654	0.6399	0.56312	0.119088	0.54372	0.50855	0.552857
4	0.708101	0.580928	0.64111	0.290432	0.602854	0.651252	0.64137
5	0.727654	0.462986	0.588235	0.196846	0.548999	0.625826	0.580425
6	0.702514	0.584693	0.640449	0.288312	0.603118	0.649032	0.640902
7	0.684358	0.662484	0.672835	0.346346	0.645586	0.664407	0.673332
8	0.744413	0.666248	0.703239	0.410722	0.667084	0.70363	0.704247
9	0.756983	0.656211	0.7039	0.413884	0.664216	0.707572	0.704798
10	0.75838	0.633626	0.692664	0.393568	0.650299	0.700193	0.693202
11	0.789106	0.609787	0.694646	0.403385	0.644977	0.709799	0.693676
12	0.769553	0.629862	0.695968	0.401663	0.6513	0.705506	0.696213
13	0.744413	0.642409	0.690681	0.38755	0.651589	0.694915	0.691533
14	0.800279	0.61857	0.70456	0.423657	0.653364	0.719397	0.703583
15	0.784916	0.631117	0.7039	0.419077	0.656542	0.715013	0.703828
16	0.769553	0.642409	0.702578	0.413662	0.659091	0.710052	0.703113
17	0.78352	0.651192	0.713814	0.436693	0.668653	0.721543	0.714298
18	0.798883	0.626098	0.707865	0.42923	0.657471	0.721311	0.707233
19	0.784916	0.63739	0.707204	0.42503	0.6604	0.717294	0.707317
20	0.76257	0.654956	0.705882	0.418451	0.665043	0.710475	0.706718
21	0.804469	0.642409	0.719101	0.450557	0.66899	0.730501	0.718887
22	0.837989	0.595985	0.710509	0.444109	0.650759	0.732601	0.706703
23	0.847765	0.621079	0.728354	0.477985	0.667767	0.747077	0.725623
24	0.829609	0.624843	0.721745	0.461373	0.665174	0.738347	0.719983
25	0.808659	0.627353	0.713153	0.440922	0.660959	0.727387	0.71226
26	0.857542	0.606023	0.72505	0.475274	0.661638	0.746959	0.720895
27	0.801676	0.649937	0.721745	0.45468	0.672919	0.731676	0.72183
28	0.829609	0.623588	0.721084	0.460213	0.66443	0.737888	0.719259
29	0.815642	0.629862	0.717779	0.450815	0.664391	0.732288	0.716758
30	0.801676	0.651192	0.722406	0.455866	0.673709	0.732143	0.722527
31	0.818436	0.63739	0.723067	0.460861	0.669714	0.736644	0.722262
32	0.819832	0.636136	0.723067	0.461202	0.669327	0.736974	0.722167
33	0.833799	0.6399	0.731659	0.479884	0.675339	0.74625	0.730444
34	0.858939	0.613551	0.729676	0.483672	0.666306	0.750458	0.72595
35	0.850559	0.614806	0.726371	0.475383	0.664847	0.746324	0.723138
36	0.836592	0.638645	0.73232	0.481778	0.67531	0.747349	0.730948
37	0.872905	0.603513	0.730998	0.490548	0.664187	0.754375	0.725816
38	0.812849	0.652447	0.728354	0.468953	0.677532	0.739048	0.728245
39	0.861732	0.611041	0.729676	0.484563	0.665588	0.751065	0.72564
40	0.833799	0.617315	0.719762	0.459037	0.661863	0.737948	0.717438
41	0.870112	0.611041	0.733642	0.494099	0.667738	0.755609	0.72916
42	0.831006	0.644918	0.732981	0.481492	0.677677	0.74655	0.732073
43	0.853352	0.623588	0.73232	0.486511	0.670692	0.751076	0.729479
44	0.854749	0.606023	0.723728	0.472114	0.660907	0.745432	0.71972
45	0.793296	0.668758	0.727693	0.463706	0.682692	0.73385	0.72837
46	0.828212	0.632371	0.72505	0.466814	0.6693	0.740325	0.723697
47	0.847765	0.621079	0.728354	0.477985	0.667767	0.747077	0.725623
48	0.832402	0.609787	0.715135	0.450561	0.657111	0.734442	0.712452
49	0.821229	0.641154	0.726371	0.467393	0.672769	0.739623	0.725627
50	0.822626	0.6399	0.726371	0.467735	0.672374	0.73995	0.725533
51	0.822626	0.634881	0.723728	0.463063	0.669318	0.738095	0.722682
52	0.878492	0.604768	0.734303	0.498108	0.666314	0.757831	0.728892
53	0.822626	0.641154	0.727032	0.468903	0.673143	0.740415	0.726244
54	0.811453	0.662484	0.732981	0.476914	0.683529	0.742018	0.733195
55	0.829609	0.617315	0.717779	0.454418	0.660734	0.735604	0.715633
56	0.824022	0.627353	0.720423	0.457587	0.665163	0.73612	0.718994
57	0.861732	0.612296	0.730337	0.485697	0.666307	0.751523	0.726385

## Sheet: LightGBM-RF
Number of feature	SN	SP	ACC	MCC	Precision	F1-measure	G-mean
1	0.980447	0.18946	0.563781	0.272152	0.520772	0.680233	0.430994
2	0.819832	0.531995	0.668209	0.364768	0.611458	0.700477	0.660414
3	0.684358	0.836888	0.764706	0.529184	0.790323	0.733533	0.75679
4	0.684358	0.838143	0.765367	0.530589	0.791599	0.734082	0.757357
5	0.682961	0.839398	0.765367	0.530711	0.792545	0.733683	0.75715
6	0.691341	0.838143	0.768672	0.537026	0.793269	0.738806	0.761211
7	0.705307	0.771644	0.740251	0.47829	0.73508	0.719886	0.73773
8	0.705307	0.782936	0.7462	0.490189	0.744838	0.724534	0.743108
9	0.703911	0.782936	0.745539	0.488855	0.744461	0.723618	0.742373
10	0.705307	0.782936	0.7462	0.490189	0.744838	0.724534	0.743108
11	0.708101	0.771644	0.741573	0.480975	0.735849	0.721708	0.73919
12	0.708101	0.772898	0.742234	0.48229	0.736919	0.722222	0.73979
13	0.71648	0.745295	0.731659	0.461775	0.71648	0.71648	0.730745
14	0.687151	0.76788	0.729676	0.456908	0.726736	0.706389	0.726395
15	0.699721	0.752823	0.727693	0.453252	0.717765	0.708628	0.725787
16	0.687151	0.795483	0.744217	0.486339	0.751145	0.717724	0.739335
17	0.681564	0.796738	0.742234	0.482421	0.750769	0.714495	0.736904
18	0.677374	0.800502	0.742234	0.482557	0.753106	0.713235	0.736369
19	0.786313	0.760351	0.772637	0.545883	0.746684	0.765986	0.773223
20	0.782123	0.766625	0.773959	0.548014	0.75067	0.766074	0.774335
21	0.811453	0.766625	0.787839	0.577304	0.757497	0.783547	0.788721
22	0.810056	0.76788	0.787839	0.577143	0.75817	0.783255	0.788686
23	0.811453	0.766625	0.787839	0.577304	0.757497	0.783547	0.788721
24	0.812849	0.76788	0.789161	0.579952	0.758801	0.784895	0.790045
25	0.763966	0.779172	0.771976	0.542892	0.75657	0.76025	0.771532
26	0.777933	0.781681	0.779907	0.559129	0.76197	0.769869	0.779805
27	0.77514	0.781681	0.778586	0.55639	0.761317	0.768166	0.778404
28	0.777933	0.777917	0.777925	0.555299	0.758856	0.768276	0.777925
29	0.75419	0.791719	0.773959	0.546345	0.764873	0.759494	0.772727
30	0.755587	0.78921	0.773298	0.54509	0.763047	0.759298	0.772216
31	0.756983	0.78921	0.773959	0.546443	0.76338	0.760168	0.772929
32	0.736034	0.790464	0.764706	0.527546	0.759366	0.747518	0.762764
33	0.736034	0.78921	0.764045	0.526232	0.758273	0.746988	0.762158
34	0.734637	0.790464	0.764045	0.526205	0.759019	0.746629	0.762039
35	0.731844	0.787955	0.761401	0.520891	0.756133	0.74379	0.759381
36	0.730447	0.787955	0.76074	0.51955	0.75578	0.742898	0.758656
37	0.72905	0.78921	0.76074	0.519528	0.756522	0.742532	0.758534
38	0.72905	0.78921	0.76074	0.519528	0.756522	0.742532	0.758534
39	0.72905	0.78921	0.76074	0.519528	0.756522	0.742532	0.758534
40	0.730447	0.78921	0.761401	0.520867	0.756874	0.743426	0.75926
41	0.72905	0.787955	0.760079	0.51821	0.755427	0.742004	0.75793
42	0.730447	0.787955	0.76074	0.51955	0.75578	0.742898	0.758656
43	0.731844	0.790464	0.762723	0.523525	0.758321	0.744847	0.760589
44	0.731844	0.78921	0.762062	0.522207	0.757225	0.744318	0.759986
45	0.72905	0.787955	0.760079	0.51821	0.755427	0.742004	0.75793
46	0.730447	0.78921	0.761401	0.520867	0.756874	0.743426	0.75926
47	0.727654	0.78921	0.760079	0.518189	0.756168	0.741637	0.757807
48	0.727654	0.78921	0.760079	0.518189	0.756168	0.741637	0.757807
49	0.726257	0.790464	0.760079	0.518172	0.756914	0.741269	0.757681
50	0.72486	0.78921	0.758757	0.515513	0.755459	0.739843	0.756351
51	0.72486	0.787955	0.758096	0.514192	0.75436	0.739316	0.755749
52	0.72905	0.797992	0.765367	0.528789	0.764275	0.746247	0.762742
53	0.730447	0.800502	0.76735	0.532777	0.766862	0.748212	0.764673
54	0.72905	0.800502	0.766689	0.531446	0.76652	0.747316	0.763941
55	0.72905	0.799247	0.766028	0.530117	0.765396	0.746781	0.763342
56	0.731844	0.801757	0.768672	0.535438	0.768328	0.749642	0.766003
57	0.708101	0.804266	0.758757	0.515585	0.764706	0.735315	0.754653

## Sheet: LightGBM-SVM
Number of feature	SN	SP	ACC	MCC	Precision	F1-measure	G-mean
1	0.980447	0.18946	0.563781	0.272152	0.520772	0.680233	0.430994
2	0.819832	0.531995	0.668209	0.364768	0.611458	0.700477	0.660414
3	0.684358	0.836888	0.764706	0.529184	0.790323	0.733533	0.75679
4	0.684358	0.838143	0.765367	0.530589	0.791599	0.734082	0.757357
5	0.682961	0.839398	0.765367	0.530711	0.792545	0.733683	0.75715
6	0.691341	0.835634	0.76735	0.534227	0.790735	0.737705	0.760071
7	0.705307	0.76788	0.738268	0.474344	0.731884	0.71835	0.735929
8	0.705307	0.779172	0.744217	0.486212	0.741557	0.722978	0.74132
9	0.705307	0.779172	0.744217	0.486212	0.741557	0.722978	0.74132
10	0.705307	0.779172	0.744217	0.486212	0.741557	0.722978	0.74132
11	0.712291	0.769134	0.742234	0.482383	0.73487	0.723404	0.740167
12	0.710894	0.769134	0.741573	0.481037	0.734488	0.722498	0.739441
13	0.709497	0.760351	0.736286	0.470536	0.726753	0.718021	0.734484
14	0.678771	0.76537	0.724389	0.446231	0.72214	0.699784	0.720771
15	0.668994	0.777917	0.726371	0.450262	0.730183	0.698251	0.721403
16	0.691341	0.787955	0.742234	0.482227	0.745482	0.717391	0.738069
17	0.682961	0.787955	0.738268	0.474278	0.743161	0.71179	0.733582
18	0.677374	0.78921	0.736286	0.470337	0.742726	0.708546	0.731157
19	0.789106	0.755332	0.771315	0.543664	0.743421	0.765583	0.772034
20	0.786313	0.757842	0.771315	0.543375	0.744709	0.764946	0.771946
21	0.812849	0.757842	0.783873	0.570043	0.750968	0.780684	0.784864
22	0.812849	0.757842	0.783873	0.570043	0.750968	0.780684	0.784864
23	0.812849	0.757842	0.783873	0.570043	0.750968	0.780684	0.784864
24	0.815642	0.760351	0.786517	0.57534	0.753548	0.783367	0.787511
25	0.769553	0.770389	0.769993	0.539406	0.750681	0.76	0.769971
26	0.751397	0.787955	0.770654	0.539735	0.760962	0.756149	0.769459
27	0.751397	0.787955	0.770654	0.539735	0.760962	0.756149	0.769459
28	0.759777	0.784191	0.772637	0.543967	0.759777	0.759777	0.771887
29	0.76257	0.790464	0.777264	0.553156	0.765778	0.764171	0.776392
30	0.76257	0.790464	0.777264	0.553156	0.765778	0.764171	0.776392
31	0.76257	0.790464	0.777264	0.553156	0.765778	0.764171	0.776392
32	0.74162	0.790464	0.76735	0.532917	0.760745	0.751061	0.765653
33	0.743017	0.790464	0.768011	0.534261	0.761087	0.751943	0.766373
34	0.743017	0.790464	0.768011	0.534261	0.761087	0.751943	0.766373
35	0.740223	0.790464	0.766689	0.531573	0.760402	0.750177	0.764931
36	0.740223	0.790464	0.766689	0.531573	0.760402	0.750177	0.764931
37	0.719274	0.795483	0.759418	0.516809	0.759587	0.738881	0.756419
38	0.719274	0.795483	0.759418	0.516809	0.759587	0.738881	0.756419
39	0.719274	0.795483	0.759418	0.516809	0.759587	0.738881	0.756419
40	0.719274	0.795483	0.759418	0.516809	0.759587	0.738881	0.756419
41	0.719274	0.795483	0.759418	0.516809	0.759587	0.738881	0.756419
42	0.719274	0.795483	0.759418	0.516809	0.759587	0.738881	0.756419
43	0.719274	0.795483	0.759418	0.516809	0.759587	0.738881	0.756419
44	0.719274	0.795483	0.759418	0.516809	0.759587	0.738881	0.756419
45	0.719274	0.795483	0.759418	0.516809	0.759587	0.738881	0.756419
46	0.717877	0.795483	0.758757	0.515478	0.759232	0.737976	0.755684
47	0.713687	0.795483	0.756775	0.511491	0.75816	0.735252	0.753476
48	0.713687	0.795483	0.756775	0.511491	0.75816	0.735252	0.753476
49	0.713687	0.795483	0.756775	0.511491	0.75816	0.735252	0.753476
50	0.713687	0.795483	0.756775	0.511491	0.75816	0.735252	0.753476
51	0.713687	0.795483	0.756775	0.511491	0.75816	0.735252	0.753476
52	0.717877	0.805521	0.764045	0.526179	0.768311	0.742238	0.760437
53	0.717877	0.805521	0.764045	0.526179	0.768311	0.742238	0.760437
54	0.719274	0.805521	0.764706	0.527502	0.768657	0.743146	0.761177
55	0.719274	0.805521	0.764706	0.527502	0.768657	0.743146	0.761177
56	0.719274	0.805521	0.764706	0.527502	0.768657	0.743146	0.761177
57	0.701117	0.805521	0.756114	0.510345	0.764079	0.731245	0.751508

## Sheet: MCFS-DT
Number of feature	SN	SP	ACC	MCC	Precision	F1-measure	G-mean
1	0.980447	0.18946	0.563781	0.272152	0.520772	0.680233	0.430994
2	0.980447	0.329987	0.637806	0.40078	0.567961	0.719262	0.568801
3	0.5	0.882058	0.701256	0.416762	0.792035	0.613014	0.6641
4	0.539106	0.879548	0.71844	0.44863	0.80083	0.644407	0.6886
5	0.568436	0.879548	0.73232	0.474792	0.809145	0.66776	0.707083
6	0.589385	0.878294	0.741573	0.491877	0.813102	0.683401	0.719481
7	0.590782	0.878294	0.742234	0.49312	0.813462	0.684466	0.720333
8	0.590782	0.878294	0.742234	0.49312	0.813462	0.684466	0.720333
9	0.599162	0.928482	0.772637	0.564187	0.882716	0.71381	0.745863
10	0.850559	0.700125	0.771315	0.553961	0.71816	0.778772	0.771685
11	0.849162	0.70138	0.771315	0.553641	0.718676	0.778489	0.771742
12	0.849162	0.70138	0.771315	0.553641	0.718676	0.778489	0.771742
13	0.850559	0.70138	0.771976	0.555134	0.719008	0.779271	0.772376
14	0.849162	0.70138	0.771315	0.553641	0.718676	0.778489	0.771742
15	0.851955	0.70138	0.772637	0.556629	0.71934	0.780051	0.77301
16	0.815642	0.721455	0.766028	0.53748	0.724566	0.767411	0.767104
17	0.849162	0.70138	0.771315	0.553641	0.718676	0.778489	0.771742
18	0.854749	0.698871	0.772637	0.557284	0.71831	0.780612	0.77289
19	0.854749	0.697616	0.771976	0.556116	0.717468	0.780115	0.772196
20	0.854749	0.698871	0.772637	0.557284	0.71831	0.780612	0.77289
21	0.860335	0.698871	0.775281	0.563298	0.719626	0.783715	0.775412
22	0.853352	0.698871	0.771976	0.555784	0.717979	0.779834	0.772258
23	0.851955	0.698871	0.771315	0.554286	0.717647	0.779055	0.771626
24	0.856145	0.697616	0.772637	0.557618	0.717799	0.780892	0.772826
25	0.857542	0.697616	0.773298	0.559122	0.718129	0.781668	0.773457
26	0.850559	0.698871	0.770654	0.552789	0.717314	0.778275	0.770994
27	0.643855	0.899624	0.778586	0.566156	0.852126	0.733492	0.76107
28	0.652235	0.898369	0.78189	0.571967	0.85219	0.738924	0.765472
29	0.689944	0.849435	0.773959	0.548424	0.80456	0.742857	0.765547
30	0.639665	0.922208	0.7885	0.590674	0.880769	0.7411	0.768052
31	0.645251	0.900878	0.779907	0.568918	0.853974	0.735084	0.762425
32	0.648045	0.899624	0.780568	0.569826	0.852941	0.736508	0.763542
33	0.656425	0.923463	0.797092	0.606634	0.885122	0.753809	0.778578
34	0.656425	0.923463	0.797092	0.606634	0.885122	0.753809	0.778578
35	0.657821	0.922208	0.797092	0.60626	0.883677	0.754203	0.778876
36	0.662011	0.919699	0.797753	0.606735	0.881041	0.755981	0.780289
37	0.656425	0.909661	0.789822	0.589466	0.867159	0.747218	0.772738
38	0.847765	0.742785	0.792465	0.591297	0.747537	0.794503	0.793541
39	0.849162	0.74404	0.793787	0.593952	0.748768	0.795812	0.794865
40	0.794693	0.774153	0.783873	0.568058	0.75968	0.776792	0.784356
41	0.815642	0.759097	0.785856	0.574106	0.752577	0.782842	0.786862
42	0.819832	0.76537	0.791143	0.58452	0.758398	0.787919	0.792133
43	0.847765	0.755332	0.799075	0.603325	0.756858	0.799736	0.800215
44	0.800279	0.781681	0.790482	0.581172	0.767068	0.783322	0.790925
45	0.76257	0.811794	0.7885	0.575383	0.784483	0.773371	0.786797
46	0.743017	0.82936	0.7885	0.575508	0.796407	0.768786	0.785002
47	0.694134	0.904642	0.805023	0.616324	0.867365	0.77114	0.792428
48	0.701117	0.874529	0.792465	0.587198	0.833887	0.76176	0.783037
49	0.815642	0.779172	0.796431	0.593968	0.768421	0.791328	0.797198
50	0.808659	0.781681	0.794448	0.5895	0.768924	0.788291	0.795056
51	0.810056	0.770389	0.789161	0.579634	0.760157	0.784314	0.789974
52	0.768156	0.838143	0.805023	0.608632	0.810015	0.78853	0.802387
53	0.776536	0.815558	0.797092	0.59273	0.790896	0.78365	0.795808
54	0.763966	0.846926	0.807667	0.614138	0.817638	0.789892	0.804377
55	0.777933	0.824341	0.802379	0.603279	0.799139	0.788393	0.800801
56	0.765363	0.846926	0.808328	0.615448	0.81791	0.790765	0.805112
57	0.765363	0.836888	0.80304	0.604652	0.80826	0.786227	0.800327

## Sheet: MCFS-KNN
Number of feature	SN	SP	ACC	MCC	Precision	F1-measure	G-mean
1	0.385475	0.742785	0.573695	0.13752	0.573805	0.461153	0.535093
2	0.303073	0.856964	0.594845	0.193277	0.655589	0.414518	0.50963
3	0.561453	0.740276	0.655651	0.307192	0.660099	0.606792	0.644694
4	0.51257	0.803011	0.665565	0.331156	0.700382	0.591935	0.64156
5	0.567039	0.799247	0.689359	0.37794	0.717314	0.633385	0.673204
6	0.587989	0.797992	0.698612	0.39611	0.723368	0.64869	0.684989
7	0.420391	0.859473	0.651685	0.313662	0.728814	0.533215	0.601095
8	0.456704	0.803011	0.639128	0.278005	0.67562	0.545	0.605589
9	0.611732	0.809285	0.715796	0.430981	0.742373	0.67075	0.703609
10	0.49581	0.692597	0.599471	0.192297	0.591667	0.539514	0.586
11	0.444134	0.716437	0.587574	0.167067	0.584559	0.504762	0.564087
12	0.618715	0.693852	0.658295	0.313444	0.644833	0.631504	0.655207
13	0.486034	0.737767	0.618638	0.231681	0.624776	0.54674	0.598815
14	0.465084	0.716437	0.597488	0.187772	0.595707	0.522353	0.577238
15	0.625698	0.695107	0.66226	0.321552	0.648336	0.636816	0.65949
16	0.459497	0.702635	0.587574	0.167291	0.581272	0.513261	0.568207
17	0.448324	0.769134	0.617317	0.230243	0.635644	0.525799	0.587215
18	0.713687	0.708908	0.71117	0.422057	0.687752	0.70048	0.711293
19	0.505587	0.70389	0.610046	0.213924	0.605351	0.550989	0.596555
20	0.642458	0.759097	0.7039	0.40486	0.705521	0.672515	0.698347
21	0.518156	0.681305	0.604098	0.202254	0.5936	0.553318	0.594157
22	0.488827	0.677541	0.588235	0.169471	0.576606	0.529101	0.5755
23	0.650838	0.700125	0.676801	0.351275	0.660993	0.655876	0.675032
24	0.47486	0.708908	0.598149	0.189219	0.594406	0.52795	0.5802
25	0.629888	0.720201	0.677462	0.351685	0.669139	0.648921	0.673532
26	0.675978	0.732748	0.705882	0.409408	0.694405	0.685067	0.703791
27	0.47067	0.732748	0.608724	0.211145	0.612727	0.532385	0.587267
28	0.551676	0.664994	0.611368	0.218067	0.596677	0.573295	0.605691
29	0.526536	0.716437	0.62657	0.247779	0.625207	0.571645	0.61419
30	0.635475	0.70389	0.671514	0.340155	0.658466	0.646766	0.668808
31	0.643855	0.70138	0.674157	0.34574	0.659514	0.65159	0.672002
32	0.494413	0.70389	0.604759	0.202996	0.6	0.542113	0.589926
33	0.710894	0.696361	0.703239	0.406682	0.677763	0.693933	0.70359
34	0.668994	0.723965	0.697951	0.393534	0.685265	0.677032	0.695937
35	0.708101	0.687578	0.69729	0.395112	0.670635	0.688859	0.697764
36	0.691341	0.70389	0.697951	0.394888	0.677155	0.684174	0.697587
37	0.726257	0.685069	0.70456	0.410812	0.674449	0.699395	0.705362
38	0.695531	0.671267	0.68275	0.366276	0.655263	0.674797	0.683291
39	0.698324	0.667503	0.682089	0.365326	0.653595	0.675219	0.68274
40	0.74581	0.70138	0.722406	0.446643	0.69171	0.717742	0.723254
41	0.740223	0.643664	0.689359	0.384449	0.651106	0.69281	0.690257
42	0.74581	0.633626	0.686715	0.380501	0.646489	0.692607	0.687433
43	0.744413	0.662484	0.701256	0.407051	0.664589	0.70224	0.702255
44	0.719274	0.697616	0.707865	0.416292	0.681217	0.699728	0.708362
45	0.740223	0.649937	0.692664	0.390543	0.65513	0.695082	0.693613
46	0.710894	0.702635	0.706543	0.412975	0.682306	0.696306	0.706752
47	0.75419	0.647428	0.697951	0.402508	0.657734	0.702668	0.698773
48	0.743017	0.636136	0.686715	0.380036	0.647202	0.691808	0.687503
49	0.78352	0.644918	0.710509	0.430714	0.664692	0.719231	0.710849
50	0.74581	0.686324	0.714475	0.431799	0.681122	0.712	0.715449
51	0.790503	0.638645	0.710509	0.432136	0.662763	0.721019	0.710529
52	0.839385	0.587202	0.706543	0.437641	0.646237	0.730255	0.70206
53	0.807263	0.621079	0.709187	0.433544	0.656818	0.724311	0.708078
54	0.833799	0.631117	0.727032	0.471765	0.670034	0.742999	0.725413
55	0.832402	0.63739	0.729676	0.476036	0.673446	0.744535	0.728399
56	0.811453	0.652447	0.727693	0.467461	0.677156	0.738247	0.727619
57	0.844972	0.59473	0.713153	0.450809	0.65194	0.73601	0.708894

[truncated: 6 more sheets: MCFS-RF, MCFS-SVM, mRMR-DT, mRMR-KNN, mRMR-RF, mRMR-SVM]
