# Supplementary material for: Identifying COVID-19 Severity-Related SARS-CoV-2 Mutation Using a Machine Learning Method
Source: Life (Basel). 2022 May 28;12(6):806. doi: 10.3390/life12060806 (PMC9225528; doi:10.3390/life12060806)
Supplement: Supplementary file 1 [file life-12-00806-s001.zip › Table S4.xlsx]

## Sheet: Sheet 1
Features in four optimal feature subsets	Features in three optimal feature subsets	Features in two optimal feature subsets	Features in one optimal feature subsets
V1176F	SNP:G29540A	N:S197L	SNP:G29734C
age	ORF3a:G196V	PLpro:T1198K
ORF3a:Q57H	SNP:G29742A	nsp7:S25L
RdRP:P323L	ORF3a:G251S	RdRP:A97V
N:I292T	nsp13:Y543X	PLpro:A994D
nsp14:A320V	PLpro:F800*	nsp9:M101I
ORF6:I33T	ORF3a:G254*	nsp13:E261D
SNP:C241T	RdRP:A185S
nsp4:F308Y	RdRP:V776L
nsp7:L71F	nsp13:K218R
C361C*	N:A376T
D614G	nsp1:H45Y
nsp6:L37F	nsp2:G115C
N:S202N	nsp6:A79V
nsp14:I164ILV	nsp14:V405L
	Δ69-70
	nsp13:A598S
	nsp13:H290Y
	PLpro:I1683T
	N:M234I
	F86FILV
	N:G34W
	L5F
	PLpro:K945N
	S477N
	N:S194L
	N:G204R
	ORF8:L84S
	N:R203K
	nsp2:T85I
	nsp6:F35FILV
	nsp4:M324I
	N:P13L
	N439K
