# Supplementary material for: Identifying COVID-19 Severity-Related SARS-CoV-2 Mutation Using a Machine Learning Method
Source: Life (Basel). 2022 May 28;12(6):806. doi: 10.3390/life12060806 (PMC9225528; doi:10.3390/life12060806)
Supplement: Supplementary file 1 [file life-12-00806-s001.zip › Table S5.xlsx]

## Sheet: Rules on Lasso feature list
Rules_0	passed counts:152
node_0: feature_name=RdRP:P323L	feature_id[4].value > threshold=0.5
node_84: feature_name=V1176F	feature_id[0].value <= threshold=0.5
node_85: feature_name=age	feature_id[1].value > threshold=0.5
node_113: feature_name=nsp14:I164ILV	feature_id[56].value <= threshold=0.5
node_114: feature_name=nsp4:M324I	feature_id[53].value <= threshold=0.5
node_115: feature_name=ORF3a:Q57H	feature_id[2].value > threshold=0.5
node_191: feature_name=age	feature_id[1].value <= threshold=1.5
node_192: feature_name=N:S194L	feature_id[3].value <= threshold=0.5
node_193: feature_name=SNP:G29540A	feature_id[9].value <= threshold=0.5
node_194: feature_name=D614G	feature_id[47].value > threshold=0.5
node_198: feature_name=L5F	feature_id[46].value <= threshold=0.5
node_199: feature_name=N:R203K	feature_id[16].value <= threshold=0.5
node_200: feature_name=ORF3a:G254*	feature_id[25].value <= threshold=0.5
node_201: feature_name=RdRP:A97V	feature_id[39].value <= threshold=0.5
node_202: feature_name=SNP:C241T	feature_id[11].value > threshold=0.5
node_204: feature_name=N:S197L	feature_id[14].value <= threshold=0.5
node_205: feature_name=nsp6:L37F	feature_id[50].value <= threshold=0.5
node_206: feature_name=nsp2:T85I	feature_id[17].value > threshold=0.5
node_208: feature_name=nsp7:S25L	feature_id[18].value <= threshold=0.5
Class: severe
Rules_1	passed counts:149
node_0: feature_name=RdRP:P323L	feature_id[4].value > threshold=0.5
node_84: feature_name=V1176F	feature_id[0].value > threshold=0.5
Class: severe
Rules_2	passed counts:117
node_0: feature_name=RdRP:P323L	feature_id[4].value > threshold=0.5
node_84: feature_name=V1176F	feature_id[0].value <= threshold=0.5
node_85: feature_name=age	feature_id[1].value > threshold=0.5
node_113: feature_name=nsp14:I164ILV	feature_id[56].value <= threshold=0.5
node_114: feature_name=nsp4:M324I	feature_id[53].value <= threshold=0.5
node_115: feature_name=ORF3a:Q57H	feature_id[2].value <= threshold=0.5
node_116: feature_name=N:I292T	feature_id[5].value <= threshold=0.5
node_117: feature_name=age	feature_id[1].value <= threshold=1.5
node_118: feature_name=D614G	feature_id[47].value > threshold=0.5
node_124: feature_name=nsp13:H290Y	feature_id[38].value <= threshold=0.5
node_125: feature_name=L5F	feature_id[46].value <= threshold=0.5
node_126: feature_name=N:S194L	feature_id[3].value <= threshold=0.5
node_127: feature_name=F86FILV	feature_id[42].value <= threshold=0.5
node_128: feature_name=PLpro:K945N	feature_id[49].value <= threshold=0.5
node_129: feature_name=nsp6:F35FILV	feature_id[44].value <= threshold=0.5
node_130: feature_name=nsp6:L37F	feature_id[50].value <= threshold=0.5
node_131: feature_name=SNP:G29742A	feature_id[19].value <= threshold=0.5
node_132: feature_name=PLpro:A994D	feature_id[51].value <= threshold=0.5
node_133: feature_name=N:G204R	feature_id[7].value <= threshold=0.5
node_134: feature_name=nsp2:T85I	feature_id[17].value <= threshold=0.5
node_135: feature_name=N:R203K	feature_id[16].value <= threshold=0.5
node_136: feature_name=RdRP:A97V	feature_id[39].value <= threshold=0.5
node_137: feature_name=SNP:G29734C	feature_id[45].value <= threshold=0.5
node_138: feature_name=ORF3a:G254*	feature_id[25].value <= threshold=0.5
node_139: feature_name=SNP:C241T	feature_id[11].value > threshold=0.5
Class: mild
Rules_3	passed counts:115
node_0: feature_name=RdRP:P323L	feature_id[4].value > threshold=0.5
node_84: feature_name=V1176F	feature_id[0].value <= threshold=0.5
node_85: feature_name=age	feature_id[1].value > threshold=0.5
node_113: feature_name=nsp14:I164ILV	feature_id[56].value <= threshold=0.5
node_114: feature_name=nsp4:M324I	feature_id[53].value <= threshold=0.5
node_115: feature_name=ORF3a:Q57H	feature_id[2].value <= threshold=0.5
node_116: feature_name=N:I292T	feature_id[5].value <= threshold=0.5
node_117: feature_name=age	feature_id[1].value <= threshold=1.5
node_118: feature_name=D614G	feature_id[47].value > threshold=0.5
node_124: feature_name=nsp13:H290Y	feature_id[38].value <= threshold=0.5
node_125: feature_name=L5F	feature_id[46].value <= threshold=0.5
node_126: feature_name=N:S194L	feature_id[3].value <= threshold=0.5
node_127: feature_name=F86FILV	feature_id[42].value <= threshold=0.5
node_128: feature_name=PLpro:K945N	feature_id[49].value <= threshold=0.5
node_129: feature_name=nsp6:F35FILV	feature_id[44].value <= threshold=0.5
node_130: feature_name=nsp6:L37F	feature_id[50].value <= threshold=0.5
node_131: feature_name=SNP:G29742A	feature_id[19].value <= threshold=0.5
node_132: feature_name=PLpro:A994D	feature_id[51].value <= threshold=0.5
node_133: feature_name=N:G204R	feature_id[7].value > threshold=0.5
node_147: feature_name=nsp2:T85I	feature_id[17].value <= threshold=0.5
Class: severe
Rules_4	passed counts:112
node_0: feature_name=RdRP:P323L	feature_id[4].value <= threshold=0.5
node_1: feature_name=nsp14:I164ILV	feature_id[56].value > threshold=0.5
node_67: feature_name=age	feature_id[1].value > threshold=0.5
node_69: feature_name=C361C*	feature_id[24].value <= threshold=0.5
node_70: feature_name=nsp13:Y543X	feature_id[22].value <= threshold=0.5
node_71: feature_name=PLpro:F800*	feature_id[23].value <= threshold=0.5
node_72: feature_name=ORF8:L84S	feature_id[10].value > threshold=0.5
node_74: feature_name=nsp4:F308Y	feature_id[12].value > threshold=0.5
node_76: feature_name=N:M234I	feature_id[41].value <= threshold=0.5
node_77: feature_name=age	feature_id[1].value <= threshold=1.5
Class: mild
Rules_5	passed counts:96
node_0: feature_name=RdRP:P323L	feature_id[4].value > threshold=0.5
node_84: feature_name=V1176F	feature_id[0].value <= threshold=0.5
node_85: feature_name=age	feature_id[1].value > threshold=0.5
node_113: feature_name=nsp14:I164ILV	feature_id[56].value <= threshold=0.5
node_114: feature_name=nsp4:M324I	feature_id[53].value <= threshold=0.5
node_115: feature_name=ORF3a:Q57H	feature_id[2].value > threshold=0.5
node_191: feature_name=age	feature_id[1].value <= threshold=1.5
node_192: feature_name=N:S194L	feature_id[3].value <= threshold=0.5
node_193: feature_name=SNP:G29540A	feature_id[9].value <= threshold=0.5
node_194: feature_name=D614G	feature_id[47].value > threshold=0.5
node_198: feature_name=L5F	feature_id[46].value <= threshold=0.5
node_199: feature_name=N:R203K	feature_id[16].value <= threshold=0.5
node_200: feature_name=ORF3a:G254*	feature_id[25].value <= threshold=0.5
node_201: feature_name=RdRP:A97V	feature_id[39].value <= threshold=0.5
node_202: feature_name=SNP:C241T	feature_id[11].value > threshold=0.5
node_204: feature_name=N:S197L	feature_id[14].value <= threshold=0.5
node_205: feature_name=nsp6:L37F	feature_id[50].value <= threshold=0.5
node_206: feature_name=nsp2:T85I	feature_id[17].value <= threshold=0.5
Class: severe
Rules_6	passed counts:40
node_0: feature_name=RdRP:P323L	feature_id[4].value > threshold=0.5
node_84: feature_name=V1176F	feature_id[0].value <= threshold=0.5
node_85: feature_name=age	feature_id[1].value > threshold=0.5
node_113: feature_name=nsp14:I164ILV	feature_id[56].value <= threshold=0.5
node_114: feature_name=nsp4:M324I	feature_id[53].value <= threshold=0.5
node_115: feature_name=ORF3a:Q57H	feature_id[2].value > threshold=0.5
node_191: feature_name=age	feature_id[1].value <= threshold=1.5
node_192: feature_name=N:S194L	feature_id[3].value > threshold=0.5
node_224: feature_name=D614G	feature_id[47].value > threshold=0.5
Class: severe
Rules_7	passed counts:40
node_0: feature_name=RdRP:P323L	feature_id[4].value > threshold=0.5
node_84: feature_name=V1176F	feature_id[0].value <= threshold=0.5
node_85: feature_name=age	feature_id[1].value > threshold=0.5
node_113: feature_name=nsp14:I164ILV	feature_id[56].value <= threshold=0.5
node_114: feature_name=nsp4:M324I	feature_id[53].value <= threshold=0.5
node_115: feature_name=ORF3a:Q57H	feature_id[2].value <= threshold=0.5
node_116: feature_name=N:I292T	feature_id[5].value > threshold=0.5
node_184: feature_name=age	feature_id[1].value <= threshold=1.5
node_185: feature_name=nsp6:L37F	feature_id[50].value <= threshold=0.5
node_186: feature_name=SNP:C241T	feature_id[11].value > threshold=0.5
Class: severe
Rules_8	passed counts:32
node_0: feature_name=RdRP:P323L	feature_id[4].value > threshold=0.5
node_84: feature_name=V1176F	feature_id[0].value <= threshold=0.5
node_85: feature_name=age	feature_id[1].value > threshold=0.5
node_113: feature_name=nsp14:I164ILV	feature_id[56].value <= threshold=0.5
node_114: feature_name=nsp4:M324I	feature_id[53].value <= threshold=0.5
node_115: feature_name=ORF3a:Q57H	feature_id[2].value > threshold=0.5
node_191: feature_name=age	feature_id[1].value > threshold=1.5
node_227: feature_name=nsp6:L37F	feature_id[50].value <= threshold=0.5
node_228: feature_name=nsp2:T85I	feature_id[17].value > threshold=0.5
node_230: feature_name=nsp7:S25L	feature_id[18].value <= threshold=0.5
Class: severe
Rules_9	passed counts:29
node_0: feature_name=RdRP:P323L	feature_id[4].value <= threshold=0.5
node_1: feature_name=nsp14:I164ILV	feature_id[56].value <= threshold=0.5
node_2: feature_name=N:P13L	feature_id[55].value > threshold=0.5
node_54: feature_name=age	feature_id[1].value > threshold=0.5
node_56: feature_name=nsp6:F35FILV	feature_id[44].value <= threshold=0.5
node_57: feature_name=PLpro:T1198K	feature_id[15].value > threshold=0.5
node_59: feature_name=nsp6:L37F	feature_id[50].value > threshold=0.5
node_63: feature_name=age	feature_id[1].value <= threshold=1.5
Class: mild
Rules_10	passed counts:24
node_0: feature_name=RdRP:P323L	feature_id[4].value <= threshold=0.5
node_1: feature_name=nsp14:I164ILV	feature_id[56].value > threshold=0.5
node_67: feature_name=age	feature_id[1].value <= threshold=0.5
Class: mild
Rules_11	passed counts:23
node_0: feature_name=RdRP:P323L	feature_id[4].value > threshold=0.5
node_84: feature_name=V1176F	feature_id[0].value <= threshold=0.5
node_85: feature_name=age	feature_id[1].value > threshold=0.5
node_113: feature_name=nsp14:I164ILV	feature_id[56].value <= threshold=0.5
node_114: feature_name=nsp4:M324I	feature_id[53].value > threshold=0.5
Class: mild
Rules_12	passed counts:23
node_0: feature_name=RdRP:P323L	feature_id[4].value <= threshold=0.5
node_1: feature_name=nsp14:I164ILV	feature_id[56].value <= threshold=0.5
node_2: feature_name=N:P13L	feature_id[55].value <= threshold=0.5
node_3: feature_name=SNP:G29742A	feature_id[19].value > threshold=0.5
node_43: feature_name=nsp13:E261D	feature_id[30].value <= threshold=0.5
node_44: feature_name=ORF3a:Q57H	feature_id[2].value <= threshold=0.5
node_45: feature_name=N:S202N	feature_id[54].value > threshold=0.5
Class: mild
Rules_13	passed counts:22
node_0: feature_name=RdRP:P323L	feature_id[4].value > threshold=0.5
node_84: feature_name=V1176F	feature_id[0].value <= threshold=0.5
node_85: feature_name=age	feature_id[1].value > threshold=0.5
node_113: feature_name=nsp14:I164ILV	feature_id[56].value <= threshold=0.5
node_114: feature_name=nsp4:M324I	feature_id[53].value <= threshold=0.5
node_115: feature_name=ORF3a:Q57H	feature_id[2].value <= threshold=0.5
node_116: feature_name=N:I292T	feature_id[5].value <= threshold=0.5
node_117: feature_name=age	feature_id[1].value <= threshold=1.5
node_118: feature_name=D614G	feature_id[47].value <= threshold=0.5
node_119: feature_name=N:R203K	feature_id[16].value > threshold=0.5
Class: severe
Rules_14	passed counts:21
node_0: feature_name=RdRP:P323L	feature_id[4].value > threshold=0.5
node_84: feature_name=V1176F	feature_id[0].value <= threshold=0.5
node_85: feature_name=age	feature_id[1].value > threshold=0.5
node_113: feature_name=nsp14:I164ILV	feature_id[56].value <= threshold=0.5
node_114: feature_name=nsp4:M324I	feature_id[53].value <= threshold=0.5
node_115: feature_name=ORF3a:Q57H	feature_id[2].value > threshold=0.5
node_191: feature_name=age	feature_id[1].value <= threshold=1.5
node_192: feature_name=N:S194L	feature_id[3].value <= threshold=0.5
node_193: feature_name=SNP:G29540A	feature_id[9].value > threshold=0.5
Class: severe
Rules_15	passed counts:21
node_0: feature_name=RdRP:P323L	feature_id[4].value > threshold=0.5
node_84: feature_name=V1176F	feature_id[0].value <= threshold=0.5
node_85: feature_name=age	feature_id[1].value > threshold=0.5
node_113: feature_name=nsp14:I164ILV	feature_id[56].value <= threshold=0.5
node_114: feature_name=nsp4:M324I	feature_id[53].value <= threshold=0.5
node_115: feature_name=ORF3a:Q57H	feature_id[2].value <= threshold=0.5
node_116: feature_name=N:I292T	feature_id[5].value <= threshold=0.5
node_117: feature_name=age	feature_id[1].value > threshold=1.5
node_171: feature_name=PLpro:A994D	feature_id[51].value <= threshold=0.5
node_172: feature_name=nsp6:L37F	feature_id[50].value <= threshold=0.5
node_173: feature_name=SNP:G29734C	feature_id[45].value <= threshold=0.5
node_174: feature_name=D614G	feature_id[47].value > threshold=0.5
node_176: feature_name=N:G204R	feature_id[7].value > threshold=0.5
Class: severe
Rules_16	passed counts:19
node_0: feature_name=RdRP:P323L	feature_id[4].value > threshold=0.5
node_84: feature_name=V1176F	feature_id[0].value <= threshold=0.5
node_85: feature_name=age	feature_id[1].value > threshold=0.5
node_113: feature_name=nsp14:I164ILV	feature_id[56].value <= threshold=0.5
node_114: feature_name=nsp4:M324I	feature_id[53].value <= threshold=0.5
node_115: feature_name=ORF3a:Q57H	feature_id[2].value > threshold=0.5
node_191: feature_name=age	feature_id[1].value > threshold=1.5
node_227: feature_name=nsp6:L37F	feature_id[50].value <= threshold=0.5
node_228: feature_name=nsp2:T85I	feature_id[17].value <= threshold=0.5
Class: severe
Rules_17	passed counts:18
node_0: feature_name=RdRP:P323L	feature_id[4].value <= threshold=0.5
node_1: feature_name=nsp14:I164ILV	feature_id[56].value > threshold=0.5
node_67: feature_name=age	feature_id[1].value > threshold=0.5
node_69: feature_name=C361C*	feature_id[24].value <= threshold=0.5
node_70: feature_name=nsp13:Y543X	feature_id[22].value <= threshold=0.5
node_71: feature_name=PLpro:F800*	feature_id[23].value <= threshold=0.5
node_72: feature_name=ORF8:L84S	feature_id[10].value > threshold=0.5
node_74: feature_name=nsp4:F308Y	feature_id[12].value <= threshold=0.5
Class: mild
Rules_18	passed counts:17
node_0: feature_name=RdRP:P323L	feature_id[4].value > threshold=0.5
node_84: feature_name=V1176F	feature_id[0].value <= threshold=0.5
node_85: feature_name=age	feature_id[1].value > threshold=0.5
node_113: feature_name=nsp14:I164ILV	feature_id[56].value > threshold=0.5
node_235: feature_name=nsp2:T85I	feature_id[17].value <= threshold=0.5
node_236: feature_name=ORF3a:G251S	feature_id[20].value > threshold=0.5
node_238: feature_name=SNP:C241T	feature_id[11].value > threshold=0.5
node_240: feature_name=PLpro:F800*	feature_id[23].value <= threshold=0.5
node_241: feature_name=nsp13:Y543X	feature_id[22].value <= threshold=0.5
Class: mild
Rules_19	passed counts:17
node_0: feature_name=RdRP:P323L	feature_id[4].value > threshold=0.5
node_84: feature_name=V1176F	feature_id[0].value <= threshold=0.5
node_85: feature_name=age	feature_id[1].value > threshold=0.5
node_113: feature_name=nsp14:I164ILV	feature_id[56].value <= threshold=0.5
node_114: feature_name=nsp4:M324I	feature_id[53].value <= threshold=0.5
node_115: feature_name=ORF3a:Q57H	feature_id[2].value > threshold=0.5
node_191: feature_name=age	feature_id[1].value <= threshold=1.5
node_192: feature_name=N:S194L	feature_id[3].value <= threshold=0.5
node_193: feature_name=SNP:G29540A	feature_id[9].value <= threshold=0.5
node_194: feature_name=D614G	feature_id[47].value <= threshold=0.5
node_195: feature_name=nsp2:T85I	feature_id[17].value <= threshold=0.5
Class: severe
Rules_20	passed counts:16
node_0: feature_name=RdRP:P323L	feature_id[4].value <= threshold=0.5
node_1: feature_name=nsp14:I164ILV	feature_id[56].value > threshold=0.5
node_67: feature_name=age	feature_id[1].value > threshold=0.5
node_69: feature_name=C361C*	feature_id[24].value > threshold=0.5
Class: mild
Rules_21	passed counts:15
node_0: feature_name=RdRP:P323L	feature_id[4].value > threshold=0.5
node_84: feature_name=V1176F	feature_id[0].value <= threshold=0.5
node_85: feature_name=age	feature_id[1].value > threshold=0.5
node_113: feature_name=nsp14:I164ILV	feature_id[56].value <= threshold=0.5
node_114: feature_name=nsp4:M324I	feature_id[53].value <= threshold=0.5
node_115: feature_name=ORF3a:Q57H	feature_id[2].value <= threshold=0.5
node_116: feature_name=N:I292T	feature_id[5].value <= threshold=0.5
node_117: feature_name=age	feature_id[1].value <= threshold=1.5
node_118: feature_name=D614G	feature_id[47].value > threshold=0.5
node_124: feature_name=nsp13:H290Y	feature_id[38].value > threshold=0.5
node_164: feature_name=N:G34W	feature_id[43].value <= threshold=0.5
node_165: feature_name=N:R203K	feature_id[16].value <= threshold=0.5
node_166: feature_name=N:P13L	feature_id[55].value <= threshold=0.5
Class: mild
Rules_22	passed counts:15
node_0: feature_name=RdRP:P323L	feature_id[4].value <= threshold=0.5
node_1: feature_name=nsp14:I164ILV	feature_id[56].value <= threshold=0.5
node_2: feature_name=N:P13L	feature_id[55].value > threshold=0.5
node_54: feature_name=age	feature_id[1].value <= threshold=0.5
Class: mild
Rules_23	passed counts:14
node_0: feature_name=RdRP:P323L	feature_id[4].value > threshold=0.5
node_84: feature_name=V1176F	feature_id[0].value <= threshold=0.5
node_85: feature_name=age	feature_id[1].value > threshold=0.5
node_113: feature_name=nsp14:I164ILV	feature_id[56].value <= threshold=0.5
node_114: feature_name=nsp4:M324I	feature_id[53].value <= threshold=0.5
node_115: feature_name=ORF3a:Q57H	feature_id[2].value <= threshold=0.5
node_116: feature_name=N:I292T	feature_id[5].value <= threshold=0.5
node_117: feature_name=age	feature_id[1].value > threshold=1.5
node_171: feature_name=PLpro:A994D	feature_id[51].value <= threshold=0.5
node_172: feature_name=nsp6:L37F	feature_id[50].value <= threshold=0.5
node_173: feature_name=SNP:G29734C	feature_id[45].value <= threshold=0.5
node_174: feature_name=D614G	feature_id[47].value > threshold=0.5
node_176: feature_name=N:G204R	feature_id[7].value <= threshold=0.5
Class: severe
Rules_24	passed counts:13
node_0: feature_name=RdRP:P323L	feature_id[4].value > threshold=0.5
node_84: feature_name=V1176F	feature_id[0].value <= threshold=0.5
node_85: feature_name=age	feature_id[1].value > threshold=0.5
node_113: feature_name=nsp14:I164ILV	feature_id[56].value <= threshold=0.5
node_114: feature_name=nsp4:M324I	feature_id[53].value <= threshold=0.5
node_115: feature_name=ORF3a:Q57H	feature_id[2].value <= threshold=0.5
node_116: feature_name=N:I292T	feature_id[5].value <= threshold=0.5
node_117: feature_name=age	feature_id[1].value <= threshold=1.5
node_118: feature_name=D614G	feature_id[47].value > threshold=0.5
node_124: feature_name=nsp13:H290Y	feature_id[38].value > threshold=0.5
node_164: feature_name=N:G34W	feature_id[43].value > threshold=0.5
Class: mild
Rules_25	passed counts:13
node_0: feature_name=RdRP:P323L	feature_id[4].value > threshold=0.5
node_84: feature_name=V1176F	feature_id[0].value <= threshold=0.5
node_85: feature_name=age	feature_id[1].value > threshold=0.5
node_113: feature_name=nsp14:I164ILV	feature_id[56].value <= threshold=0.5
node_114: feature_name=nsp4:M324I	feature_id[53].value <= threshold=0.5
node_115: feature_name=ORF3a:Q57H	feature_id[2].value <= threshold=0.5
node_116: feature_name=N:I292T	feature_id[5].value <= threshold=0.5
node_117: feature_name=age	feature_id[1].value <= threshold=1.5
node_118: feature_name=D614G	feature_id[47].value > threshold=0.5
node_124: feature_name=nsp13:H290Y	feature_id[38].value <= threshold=0.5
node_125: feature_name=L5F	feature_id[46].value > threshold=0.5
Class: mild
Rules_26	passed counts:13
node_0: feature_name=RdRP:P323L	feature_id[4].value > threshold=0.5
node_84: feature_name=V1176F	feature_id[0].value <= threshold=0.5
node_85: feature_name=age	feature_id[1].value <= threshold=0.5
node_86: feature_name=ORF6:I33T	feature_id[8].value <= threshold=0.5
node_87: feature_name=nsp2:T85I	feature_id[17].value <= threshold=0.5
node_88: feature_name=N:S194L	feature_id[3].value <= threshold=0.5
node_89: feature_name=PLpro:A994D	feature_id[51].value <= threshold=0.5
node_90: feature_name=N439K	feature_id[48].value <= threshold=0.5
node_91: feature_name=nsp13:E261D	feature_id[30].value <= threshold=0.5
node_92: feature_name=N:R203K	feature_id[16].value > threshold=0.5
node_98: feature_name=PLpro:F800*	feature_id[23].value <= threshold=0.5
node_99: feature_name=PLpro:K945N	feature_id[49].value <= threshold=0.5
node_100: feature_name=L5F	feature_id[46].value <= threshold=0.5
node_101: feature_name=N:G204R	feature_id[7].value > threshold=0.5
Class: mild
Rules_27	passed counts:12
node_0: feature_name=RdRP:P323L	feature_id[4].value > threshold=0.5
node_84: feature_name=V1176F	feature_id[0].value <= threshold=0.5
node_85: feature_name=age	feature_id[1].value > threshold=0.5
node_113: feature_name=nsp14:I164ILV	feature_id[56].value > threshold=0.5
node_235: feature_name=nsp2:T85I	feature_id[17].value <= threshold=0.5
node_236: feature_name=ORF3a:G251S	feature_id[20].value <= threshold=0.5
Class: mild
Rules_28	passed counts:12
node_0: feature_name=RdRP:P323L	feature_id[4].value <= threshold=0.5
node_1: feature_name=nsp14:I164ILV	feature_id[56].value > threshold=0.5
node_67: feature_name=age	feature_id[1].value > threshold=0.5
node_69: feature_name=C361C*	feature_id[24].value <= threshold=0.5
node_70: feature_name=nsp13:Y543X	feature_id[22].value > threshold=0.5
Class: mild
Rules_29	passed counts:11
node_0: feature_name=RdRP:P323L	feature_id[4].value > threshold=0.5
node_84: feature_name=V1176F	feature_id[0].value <= threshold=0.5
node_85: feature_name=age	feature_id[1].value > threshold=0.5
node_113: feature_name=nsp14:I164ILV	feature_id[56].value <= threshold=0.5
node_114: feature_name=nsp4:M324I	feature_id[53].value <= threshold=0.5
node_115: feature_name=ORF3a:Q57H	feature_id[2].value > threshold=0.5
node_191: feature_name=age	feature_id[1].value > threshold=1.5
node_227: feature_name=nsp6:L37F	feature_id[50].value <= threshold=0.5
node_228: feature_name=nsp2:T85I	feature_id[17].value > threshold=0.5
node_230: feature_name=nsp7:S25L	feature_id[18].value > threshold=0.5
Class: severe
Rules_30	passed counts:11
node_0: feature_name=RdRP:P323L	feature_id[4].value <= threshold=0.5
node_1: feature_name=nsp14:I164ILV	feature_id[56].value <= threshold=0.5
node_2: feature_name=N:P13L	feature_id[55].value <= threshold=0.5
node_3: feature_name=SNP:G29742A	feature_id[19].value <= threshold=0.5
node_4: feature_name=ORF3a:Q57H	feature_id[2].value <= threshold=0.5
node_5: feature_name=age	feature_id[1].value <= threshold=1.5
node_6: feature_name=nsp6:F35FILV	feature_id[44].value <= threshold=0.5
node_7: feature_name=age	feature_id[1].value > threshold=0.5
node_15: feature_name=N:R203K	feature_id[16].value <= threshold=0.5
node_16: feature_name=SNP:G29734C	feature_id[45].value <= threshold=0.5
node_17: feature_name=N:S202N	feature_id[54].value <= threshold=0.5
node_18: feature_name=ORF8:L84S	feature_id[10].value > threshold=0.5
node_32: feature_name=ORF3a:G196V	feature_id[13].value <= threshold=0.5
Class: mild
Rules_31	passed counts:10
node_0: feature_name=RdRP:P323L	feature_id[4].value > threshold=0.5
node_84: feature_name=V1176F	feature_id[0].value <= threshold=0.5
node_85: feature_name=age	feature_id[1].value > threshold=0.5
node_113: feature_name=nsp14:I164ILV	feature_id[56].value <= threshold=0.5
node_114: feature_name=nsp4:M324I	feature_id[53].value <= threshold=0.5
node_115: feature_name=ORF3a:Q57H	feature_id[2].value <= threshold=0.5
node_116: feature_name=N:I292T	feature_id[5].value > threshold=0.5
node_184: feature_name=age	feature_id[1].value > threshold=1.5
Class: severe
Rules_32	passed counts:10
node_0: feature_name=RdRP:P323L	feature_id[4].value > threshold=0.5
node_84: feature_name=V1176F	feature_id[0].value <= threshold=0.5
node_85: feature_name=age	feature_id[1].value <= threshold=0.5
node_86: feature_name=ORF6:I33T	feature_id[8].value <= threshold=0.5
node_87: feature_name=nsp2:T85I	feature_id[17].value <= threshold=0.5
node_88: feature_name=N:S194L	feature_id[3].value <= threshold=0.5
node_89: feature_name=PLpro:A994D	feature_id[51].value <= threshold=0.5
node_90: feature_name=N439K	feature_id[48].value <= threshold=0.5
node_91: feature_name=nsp13:E261D	feature_id[30].value <= threshold=0.5
node_92: feature_name=N:R203K	feature_id[16].value <= threshold=0.5
node_93: feature_name=ORF3a:G251S	feature_id[20].value <= threshold=0.5
node_94: feature_name=ORF3a:Q57H	feature_id[2].value > threshold=0.5
Class: mild
Rules_33	passed counts:9
node_0: feature_name=RdRP:P323L	feature_id[4].value <= threshold=0.5
node_1: feature_name=nsp14:I164ILV	feature_id[56].value <= threshold=0.5
node_2: feature_name=N:P13L	feature_id[55].value > threshold=0.5
node_54: feature_name=age	feature_id[1].value > threshold=0.5
node_56: feature_name=nsp6:F35FILV	feature_id[44].value > threshold=0.5
Class: mild
Rules_34	passed counts:9
node_0: feature_name=RdRP:P323L	feature_id[4].value <= threshold=0.5
node_1: feature_name=nsp14:I164ILV	feature_id[56].value <= threshold=0.5
node_2: feature_name=N:P13L	feature_id[55].value <= threshold=0.5
node_3: feature_name=SNP:G29742A	feature_id[19].value > threshold=0.5
node_43: feature_name=nsp13:E261D	feature_id[30].value <= threshold=0.5
node_44: feature_name=ORF3a:Q57H	feature_id[2].value <= threshold=0.5
node_45: feature_name=N:S202N	feature_id[54].value <= threshold=0.5
node_46: feature_name=nsp6:L37F	feature_id[50].value > threshold=0.5
Class: mild
Rules_35	passed counts:9
node_0: feature_name=RdRP:P323L	feature_id[4].value <= threshold=0.5
node_1: feature_name=nsp14:I164ILV	feature_id[56].value <= threshold=0.5
node_2: feature_name=N:P13L	feature_id[55].value <= threshold=0.5
node_3: feature_name=SNP:G29742A	feature_id[19].value <= threshold=0.5
node_4: feature_name=ORF3a:Q57H	feature_id[2].value <= threshold=0.5
node_5: feature_name=age	feature_id[1].value <= threshold=1.5
node_6: feature_name=nsp6:F35FILV	feature_id[44].value <= threshold=0.5
node_7: feature_name=age	feature_id[1].value > threshold=0.5
node_15: feature_name=N:R203K	feature_id[16].value <= threshold=0.5
node_16: feature_name=SNP:G29734C	feature_id[45].value <= threshold=0.5
node_17: feature_name=N:S202N	feature_id[54].value <= threshold=0.5
node_18: feature_name=ORF8:L84S	feature_id[10].value <= threshold=0.5
node_19: feature_name=nsp6:L37F	feature_id[50].value > threshold=0.5
node_29: feature_name=ORF3a:G254*	feature_id[25].value > threshold=0.5
Class: mild
Rules_36	passed counts:8
node_0: feature_name=RdRP:P323L	feature_id[4].value > threshold=0.5
node_84: feature_name=V1176F	feature_id[0].value <= threshold=0.5
node_85: feature_name=age	feature_id[1].value > threshold=0.5
node_113: feature_name=nsp14:I164ILV	feature_id[56].value <= threshold=0.5
node_114: feature_name=nsp4:M324I	feature_id[53].value <= threshold=0.5
node_115: feature_name=ORF3a:Q57H	feature_id[2].value <= threshold=0.5
node_116: feature_name=N:I292T	feature_id[5].value <= threshold=0.5
node_117: feature_name=age	feature_id[1].value <= threshold=1.5
node_118: feature_name=D614G	feature_id[47].value > threshold=0.5
node_124: feature_name=nsp13:H290Y	feature_id[38].value <= threshold=0.5
node_125: feature_name=L5F	feature_id[46].value <= threshold=0.5
node_126: feature_name=N:S194L	feature_id[3].value <= threshold=0.5
node_127: feature_name=F86FILV	feature_id[42].value <= threshold=0.5
node_128: feature_name=PLpro:K945N	feature_id[49].value <= threshold=0.5
node_129: feature_name=nsp6:F35FILV	feature_id[44].value <= threshold=0.5
node_130: feature_name=nsp6:L37F	feature_id[50].value <= threshold=0.5
node_131: feature_name=SNP:G29742A	feature_id[19].value <= threshold=0.5
node_132: feature_name=PLpro:A994D	feature_id[51].value > threshold=0.5
node_150: feature_name=N:G204R	feature_id[7].value > threshold=0.5
Class: mild
Rules_37	passed counts:8
node_0: feature_name=RdRP:P323L	feature_id[4].value > threshold=0.5
node_84: feature_name=V1176F	feature_id[0].value <= threshold=0.5
node_85: feature_name=age	feature_id[1].value <= threshold=0.5
node_86: feature_name=ORF6:I33T	feature_id[8].value <= threshold=0.5
node_87: feature_name=nsp2:T85I	feature_id[17].value <= threshold=0.5
node_88: feature_name=N:S194L	feature_id[3].value <= threshold=0.5
node_89: feature_name=PLpro:A994D	feature_id[51].value <= threshold=0.5
node_90: feature_name=N439K	feature_id[48].value <= threshold=0.5
node_91: feature_name=nsp13:E261D	feature_id[30].value <= threshold=0.5
node_92: feature_name=N:R203K	feature_id[16].value <= threshold=0.5
node_93: feature_name=ORF3a:G251S	feature_id[20].value <= threshold=0.5
node_94: feature_name=ORF3a:Q57H	feature_id[2].value <= threshold=0.5
Class: mild
Rules_38	passed counts:7
node_0: feature_name=RdRP:P323L	feature_id[4].value > threshold=0.5
node_84: feature_name=V1176F	feature_id[0].value <= threshold=0.5
node_85: feature_name=age	feature_id[1].value > threshold=0.5
node_113: feature_name=nsp14:I164ILV	feature_id[56].value <= threshold=0.5
node_114: feature_name=nsp4:M324I	feature_id[53].value <= threshold=0.5
node_115: feature_name=ORF3a:Q57H	feature_id[2].value <= threshold=0.5
node_116: feature_name=N:I292T	feature_id[5].value <= threshold=0.5
node_117: feature_name=age	feature_id[1].value <= threshold=1.5
node_118: feature_name=D614G	feature_id[47].value > threshold=0.5
node_124: feature_name=nsp13:H290Y	feature_id[38].value <= threshold=0.5
node_125: feature_name=L5F	feature_id[46].value <= threshold=0.5
node_126: feature_name=N:S194L	feature_id[3].value > threshold=0.5
Class: severe
Rules_39	passed counts:7
node_0: feature_name=RdRP:P323L	feature_id[4].value > threshold=0.5
node_84: feature_name=V1176F	feature_id[0].value <= threshold=0.5
node_85: feature_name=age	feature_id[1].value <= threshold=0.5
node_86: feature_name=ORF6:I33T	feature_id[8].value <= threshold=0.5
node_87: feature_name=nsp2:T85I	feature_id[17].value <= threshold=0.5
node_88: feature_name=N:S194L	feature_id[3].value <= threshold=0.5
node_89: feature_name=PLpro:A994D	feature_id[51].value > threshold=0.5
Class: mild
Rules_40	passed counts:7
node_0: feature_name=RdRP:P323L	feature_id[4].value <= threshold=0.5
node_1: feature_name=nsp14:I164ILV	feature_id[56].value <= threshold=0.5
node_2: feature_name=N:P13L	feature_id[55].value <= threshold=0.5
node_3: feature_name=SNP:G29742A	feature_id[19].value <= threshold=0.5
node_4: feature_name=ORF3a:Q57H	feature_id[2].value <= threshold=0.5
node_5: feature_name=age	feature_id[1].value <= threshold=1.5
node_6: feature_name=nsp6:F35FILV	feature_id[44].value <= threshold=0.5
node_7: feature_name=age	feature_id[1].value > threshold=0.5
node_15: feature_name=N:R203K	feature_id[16].value <= threshold=0.5
node_16: feature_name=SNP:G29734C	feature_id[45].value <= threshold=0.5
node_17: feature_name=N:S202N	feature_id[54].value <= threshold=0.5
node_18: feature_name=ORF8:L84S	feature_id[10].value <= threshold=0.5
node_19: feature_name=nsp6:L37F	feature_id[50].value <= threshold=0.5
node_20: feature_name=ORF3a:G254*	feature_id[25].value <= threshold=0.5
node_21: feature_name=SNP:C241T	feature_id[11].value <= threshold=0.5
node_22: feature_name=D614G	feature_id[47].value <= threshold=0.5
Class: severe
Rules_41	passed counts:6
node_0: feature_name=RdRP:P323L	feature_id[4].value > threshold=0.5
node_84: feature_name=V1176F	feature_id[0].value <= threshold=0.5
node_85: feature_name=age	feature_id[1].value > threshold=0.5
node_113: feature_name=nsp14:I164ILV	feature_id[56].value <= threshold=0.5
node_114: feature_name=nsp4:M324I	feature_id[53].value <= threshold=0.5
node_115: feature_name=ORF3a:Q57H	feature_id[2].value > threshold=0.5
node_191: feature_name=age	feature_id[1].value <= threshold=1.5
node_192: feature_name=N:S194L	feature_id[3].value > threshold=0.5
node_224: feature_name=D614G	feature_id[47].value <= threshold=0.5
Class: severe
Rules_42	passed counts:6
node_0: feature_name=RdRP:P323L	feature_id[4].value > threshold=0.5
node_84: feature_name=V1176F	feature_id[0].value <= threshold=0.5
node_85: feature_name=age	feature_id[1].value > threshold=0.5
node_113: feature_name=nsp14:I164ILV	feature_id[56].value <= threshold=0.5
node_114: feature_name=nsp4:M324I	feature_id[53].value <= threshold=0.5
node_115: feature_name=ORF3a:Q57H	feature_id[2].value > threshold=0.5
node_191: feature_name=age	feature_id[1].value <= threshold=1.5
node_192: feature_name=N:S194L	feature_id[3].value <= threshold=0.5
node_193: feature_name=SNP:G29540A	feature_id[9].value <= threshold=0.5
node_194: feature_name=D614G	feature_id[47].value > threshold=0.5
node_198: feature_name=L5F	feature_id[46].value <= threshold=0.5
node_199: feature_name=N:R203K	feature_id[16].value <= threshold=0.5
node_200: feature_name=ORF3a:G254*	feature_id[25].value <= threshold=0.5
node_201: feature_name=RdRP:A97V	feature_id[39].value <= threshold=0.5
node_202: feature_name=SNP:C241T	feature_id[11].value > threshold=0.5
node_204: feature_name=N:S197L	feature_id[14].value <= threshold=0.5
node_205: feature_name=nsp6:L37F	feature_id[50].value <= threshold=0.5
node_206: feature_name=nsp2:T85I	feature_id[17].value > threshold=0.5
node_208: feature_name=nsp7:S25L	feature_id[18].value > threshold=0.5
Class: severe
Rules_43	passed counts:6
node_0: feature_name=RdRP:P323L	feature_id[4].value > threshold=0.5
node_84: feature_name=V1176F	feature_id[0].value <= threshold=0.5
node_85: feature_name=age	feature_id[1].value <= threshold=0.5
node_86: feature_name=ORF6:I33T	feature_id[8].value <= threshold=0.5
node_87: feature_name=nsp2:T85I	feature_id[17].value > threshold=0.5
Class: mild
Rules_44	passed counts:6
node_0: feature_name=RdRP:P323L	feature_id[4].value > threshold=0.5
node_84: feature_name=V1176F	feature_id[0].value <= threshold=0.5
node_85: feature_name=age	feature_id[1].value <= threshold=0.5
node_86: feature_name=ORF6:I33T	feature_id[8].value <= threshold=0.5
node_87: feature_name=nsp2:T85I	feature_id[17].value <= threshold=0.5
node_88: feature_name=N:S194L	feature_id[3].value <= threshold=0.5
node_89: feature_name=PLpro:A994D	feature_id[51].value <= threshold=0.5
node_90: feature_name=N439K	feature_id[48].value > threshold=0.5
Class: mild
Rules_45	passed counts:6
node_0: feature_name=RdRP:P323L	feature_id[4].value > threshold=0.5
node_84: feature_name=V1176F	feature_id[0].value <= threshold=0.5
node_85: feature_name=age	feature_id[1].value <= threshold=0.5
node_86: feature_name=ORF6:I33T	feature_id[8].value <= threshold=0.5
node_87: feature_name=nsp2:T85I	feature_id[17].value <= threshold=0.5
node_88: feature_name=N:S194L	feature_id[3].value <= threshold=0.5
node_89: feature_name=PLpro:A994D	feature_id[51].value <= threshold=0.5
node_90: feature_name=N439K	feature_id[48].value <= threshold=0.5
node_91: feature_name=nsp13:E261D	feature_id[30].value > threshold=0.5
Class: mild
Rules_46	passed counts:6
node_0: feature_name=RdRP:P323L	feature_id[4].value <= threshold=0.5
node_1: feature_name=nsp14:I164ILV	feature_id[56].value <= threshold=0.5
node_2: feature_name=N:P13L	feature_id[55].value > threshold=0.5
node_54: feature_name=age	feature_id[1].value > threshold=0.5
node_56: feature_name=nsp6:F35FILV	feature_id[44].value <= threshold=0.5
node_57: feature_name=PLpro:T1198K	feature_id[15].value <= threshold=0.5
Class: mild
Rules_47	passed counts:6
node_0: feature_name=RdRP:P323L	feature_id[4].value <= threshold=0.5
node_1: feature_name=nsp14:I164ILV	feature_id[56].value <= threshold=0.5
node_2: feature_name=N:P13L	feature_id[55].value <= threshold=0.5
node_3: feature_name=SNP:G29742A	feature_id[19].value <= threshold=0.5
node_4: feature_name=ORF3a:Q57H	feature_id[2].value > threshold=0.5
node_40: feature_name=N:S194L	feature_id[3].value <= threshold=0.5
Class: mild
Rules_48	passed counts:6
node_0: feature_name=RdRP:P323L	feature_id[4].value <= threshold=0.5
node_1: feature_name=nsp14:I164ILV	feature_id[56].value <= threshold=0.5
node_2: feature_name=N:P13L	feature_id[55].value <= threshold=0.5
node_3: feature_name=SNP:G29742A	feature_id[19].value <= threshold=0.5
node_4: feature_name=ORF3a:Q57H	feature_id[2].value <= threshold=0.5
node_5: feature_name=age	feature_id[1].value <= threshold=1.5
node_6: feature_name=nsp6:F35FILV	feature_id[44].value <= threshold=0.5
node_7: feature_name=age	feature_id[1].value > threshold=0.5
node_15: feature_name=N:R203K	feature_id[16].value <= threshold=0.5
node_16: feature_name=SNP:G29734C	feature_id[45].value <= threshold=0.5
node_17: feature_name=N:S202N	feature_id[54].value <= threshold=0.5
node_18: feature_name=ORF8:L84S	feature_id[10].value <= threshold=0.5
node_19: feature_name=nsp6:L37F	feature_id[50].value <= threshold=0.5
node_20: feature_name=ORF3a:G254*	feature_id[25].value <= threshold=0.5
node_21: feature_name=SNP:C241T	feature_id[11].value > threshold=0.5
node_25: feature_name=D614G	feature_id[47].value > threshold=0.5
Class: severe
Rules_49	passed counts:5
node_0: feature_name=RdRP:P323L	feature_id[4].value > threshold=0.5
node_84: feature_name=V1176F	feature_id[0].value <= threshold=0.5
node_85: feature_name=age	feature_id[1].value > threshold=0.5
node_113: feature_name=nsp14:I164ILV	feature_id[56].value <= threshold=0.5
node_114: feature_name=nsp4:M324I	feature_id[53].value <= threshold=0.5
node_115: feature_name=ORF3a:Q57H	feature_id[2].value <= threshold=0.5
node_116: feature_name=N:I292T	feature_id[5].value <= threshold=0.5
node_117: feature_name=age	feature_id[1].value <= threshold=1.5
node_118: feature_name=D614G	feature_id[47].value > threshold=0.5
node_124: feature_name=nsp13:H290Y	feature_id[38].value <= threshold=0.5
node_125: feature_name=L5F	feature_id[46].value <= threshold=0.5
node_126: feature_name=N:S194L	feature_id[3].value <= threshold=0.5
node_127: feature_name=F86FILV	feature_id[42].value <= threshold=0.5
node_128: feature_name=PLpro:K945N	feature_id[49].value <= threshold=0.5
node_129: feature_name=nsp6:F35FILV	feature_id[44].value <= threshold=0.5
node_130: feature_name=nsp6:L37F	feature_id[50].value > threshold=0.5
node_154: feature_name=nsp13:A598S	feature_id[37].value <= threshold=0.5
node_155: feature_name=N:R203K	feature_id[16].value > threshold=0.5
Class: mild
Rules_50	passed counts:5
node_0: feature_name=RdRP:P323L	feature_id[4].value > threshold=0.5
node_84: feature_name=V1176F	feature_id[0].value <= threshold=0.5
node_85: feature_name=age	feature_id[1].value > threshold=0.5
node_113: feature_name=nsp14:I164ILV	feature_id[56].value <= threshold=0.5
node_114: feature_name=nsp4:M324I	feature_id[53].value <= threshold=0.5
node_115: feature_name=ORF3a:Q57H	feature_id[2].value <= threshold=0.5
node_116: feature_name=N:I292T	feature_id[5].value <= threshold=0.5
node_117: feature_name=age	feature_id[1].value <= threshold=1.5
node_118: feature_name=D614G	feature_id[47].value > threshold=0.5
node_124: feature_name=nsp13:H290Y	feature_id[38].value <= threshold=0.5
node_125: feature_name=L5F	feature_id[46].value <= threshold=0.5
node_126: feature_name=N:S194L	feature_id[3].value <= threshold=0.5
node_127: feature_name=F86FILV	feature_id[42].value <= threshold=0.5
node_128: feature_name=PLpro:K945N	feature_id[49].value <= threshold=0.5
node_129: feature_name=nsp6:F35FILV	feature_id[44].value <= threshold=0.5
node_130: feature_name=nsp6:L37F	feature_id[50].value > threshold=0.5
node_154: feature_name=nsp13:A598S	feature_id[37].value <= threshold=0.5
node_155: feature_name=N:R203K	feature_id[16].value <= threshold=0.5
Class: mild
Rules_51	passed counts:5
node_0: feature_name=RdRP:P323L	feature_id[4].value <= threshold=0.5
node_1: feature_name=nsp14:I164ILV	feature_id[56].value > threshold=0.5
node_67: feature_name=age	feature_id[1].value > threshold=0.5
node_69: feature_name=C361C*	feature_id[24].value <= threshold=0.5
node_70: feature_name=nsp13:Y543X	feature_id[22].value <= threshold=0.5
node_71: feature_name=PLpro:F800*	feature_id[23].value > threshold=0.5
Class: mild
Rules_52	passed counts:5
node_0: feature_name=RdRP:P323L	feature_id[4].value <= threshold=0.5
node_1: feature_name=nsp14:I164ILV	feature_id[56].value <= threshold=0.5
node_2: feature_name=N:P13L	feature_id[55].value <= threshold=0.5
node_3: feature_name=SNP:G29742A	feature_id[19].value <= threshold=0.5
node_4: feature_name=ORF3a:Q57H	feature_id[2].value <= threshold=0.5
node_5: feature_name=age	feature_id[1].value > threshold=1.5
Class: severe
Rules_53	passed counts:5
node_0: feature_name=RdRP:P323L	feature_id[4].value <= threshold=0.5
node_1: feature_name=nsp14:I164ILV	feature_id[56].value <= threshold=0.5
node_2: feature_name=N:P13L	feature_id[55].value <= threshold=0.5
node_3: feature_name=SNP:G29742A	feature_id[19].value <= threshold=0.5
node_4: feature_name=ORF3a:Q57H	feature_id[2].value <= threshold=0.5
node_5: feature_name=age	feature_id[1].value <= threshold=1.5
node_6: feature_name=nsp6:F35FILV	feature_id[44].value <= threshold=0.5
node_7: feature_name=age	feature_id[1].value > threshold=0.5
node_15: feature_name=N:R203K	feature_id[16].value <= threshold=0.5
node_16: feature_name=SNP:G29734C	feature_id[45].value <= threshold=0.5
node_17: feature_name=N:S202N	feature_id[54].value <= threshold=0.5
node_18: feature_name=ORF8:L84S	feature_id[10].value > threshold=0.5
node_32: feature_name=ORF3a:G196V	feature_id[13].value > threshold=0.5
Class: mild
Rules_54	passed counts:4
node_0: feature_name=RdRP:P323L	feature_id[4].value > threshold=0.5
node_84: feature_name=V1176F	feature_id[0].value <= threshold=0.5
node_85: feature_name=age	feature_id[1].value > threshold=0.5
node_113: feature_name=nsp14:I164ILV	feature_id[56].value > threshold=0.5
node_235: feature_name=nsp2:T85I	feature_id[17].value <= threshold=0.5
node_236: feature_name=ORF3a:G251S	feature_id[20].value > threshold=0.5
node_238: feature_name=SNP:C241T	feature_id[11].value <= threshold=0.5
Class: mild
Rules_55	passed counts:4
node_0: feature_name=RdRP:P323L	feature_id[4].value > threshold=0.5
node_84: feature_name=V1176F	feature_id[0].value <= threshold=0.5
node_85: feature_name=age	feature_id[1].value > threshold=0.5
node_113: feature_name=nsp14:I164ILV	feature_id[56].value <= threshold=0.5
node_114: feature_name=nsp4:M324I	feature_id[53].value <= threshold=0.5
node_115: feature_name=ORF3a:Q57H	feature_id[2].value > threshold=0.5
node_191: feature_name=age	feature_id[1].value <= threshold=1.5
node_192: feature_name=N:S194L	feature_id[3].value <= threshold=0.5
node_193: feature_name=SNP:G29540A	feature_id[9].value <= threshold=0.5
node_194: feature_name=D614G	feature_id[47].value > threshold=0.5
node_198: feature_name=L5F	feature_id[46].value <= threshold=0.5
node_199: feature_name=N:R203K	feature_id[16].value <= threshold=0.5
node_200: feature_name=ORF3a:G254*	feature_id[25].value <= threshold=0.5
node_201: feature_name=RdRP:A97V	feature_id[39].value <= threshold=0.5
node_202: feature_name=SNP:C241T	feature_id[11].value > threshold=0.5
node_204: feature_name=N:S197L	feature_id[14].value <= threshold=0.5
node_205: feature_name=nsp6:L37F	feature_id[50].value > threshold=0.5
node_211: feature_name=nsp2:T85I	feature_id[17].value > threshold=0.5
Class: mild
Rules_56	passed counts:4
node_0: feature_name=RdRP:P323L	feature_id[4].value > threshold=0.5
node_84: feature_name=V1176F	feature_id[0].value <= threshold=0.5
node_85: feature_name=age	feature_id[1].value > threshold=0.5
node_113: feature_name=nsp14:I164ILV	feature_id[56].value <= threshold=0.5
node_114: feature_name=nsp4:M324I	feature_id[53].value <= threshold=0.5
node_115: feature_name=ORF3a:Q57H	feature_id[2].value <= threshold=0.5
node_116: feature_name=N:I292T	feature_id[5].value <= threshold=0.5
node_117: feature_name=age	feature_id[1].value <= threshold=1.5
node_118: feature_name=D614G	feature_id[47].value > threshold=0.5
node_124: feature_name=nsp13:H290Y	feature_id[38].value <= threshold=0.5
node_125: feature_name=L5F	feature_id[46].value <= threshold=0.5
node_126: feature_name=N:S194L	feature_id[3].value <= threshold=0.5
node_127: feature_name=F86FILV	feature_id[42].value > threshold=0.5
Class: mild
Rules_57	passed counts:4
node_0: feature_name=RdRP:P323L	feature_id[4].value > threshold=0.5
node_84: feature_name=V1176F	feature_id[0].value <= threshold=0.5
node_85: feature_name=age	feature_id[1].value > threshold=0.5
node_113: feature_name=nsp14:I164ILV	feature_id[56].value <= threshold=0.5
node_114: feature_name=nsp4:M324I	feature_id[53].value <= threshold=0.5
node_115: feature_name=ORF3a:Q57H	feature_id[2].value <= threshold=0.5
node_116: feature_name=N:I292T	feature_id[5].value <= threshold=0.5
node_117: feature_name=age	feature_id[1].value <= threshold=1.5
node_118: feature_name=D614G	feature_id[47].value > threshold=0.5
node_124: feature_name=nsp13:H290Y	feature_id[38].value <= threshold=0.5
node_125: feature_name=L5F	feature_id[46].value <= threshold=0.5
node_126: feature_name=N:S194L	feature_id[3].value <= threshold=0.5
node_127: feature_name=F86FILV	feature_id[42].value <= threshold=0.5
node_128: feature_name=PLpro:K945N	feature_id[49].value > threshold=0.5
Class: mild
Rules_58	passed counts:4
node_0: feature_name=RdRP:P323L	feature_id[4].value > threshold=0.5
node_84: feature_name=V1176F	feature_id[0].value <= threshold=0.5
node_85: feature_name=age	feature_id[1].value > threshold=0.5
node_113: feature_name=nsp14:I164ILV	feature_id[56].value <= threshold=0.5
node_114: feature_name=nsp4:M324I	feature_id[53].value <= threshold=0.5
node_115: feature_name=ORF3a:Q57H	feature_id[2].value <= threshold=0.5
node_116: feature_name=N:I292T	feature_id[5].value <= threshold=0.5
node_117: feature_name=age	feature_id[1].value <= threshold=1.5
node_118: feature_name=D614G	feature_id[47].value > threshold=0.5
node_124: feature_name=nsp13:H290Y	feature_id[38].value <= threshold=0.5
node_125: feature_name=L5F	feature_id[46].value <= threshold=0.5
node_126: feature_name=N:S194L	feature_id[3].value <= threshold=0.5
node_127: feature_name=F86FILV	feature_id[42].value <= threshold=0.5
node_128: feature_name=PLpro:K945N	feature_id[49].value <= threshold=0.5
node_129: feature_name=nsp6:F35FILV	feature_id[44].value <= threshold=0.5
node_130: feature_name=nsp6:L37F	feature_id[50].value <= threshold=0.5
node_131: feature_name=SNP:G29742A	feature_id[19].value <= threshold=0.5
node_132: feature_name=PLpro:A994D	feature_id[51].value <= threshold=0.5
node_133: feature_name=N:G204R	feature_id[7].value <= threshold=0.5
node_134: feature_name=nsp2:T85I	feature_id[17].value <= threshold=0.5
node_135: feature_name=N:R203K	feature_id[16].value <= threshold=0.5
node_136: feature_name=RdRP:A97V	feature_id[39].value <= threshold=0.5
node_137: feature_name=SNP:G29734C	feature_id[45].value > threshold=0.5
Class: mild
Rules_59	passed counts:4
node_0: feature_name=RdRP:P323L	feature_id[4].value <= threshold=0.5
node_1: feature_name=nsp14:I164ILV	feature_id[56].value <= threshold=0.5
node_2: feature_name=N:P13L	feature_id[55].value <= threshold=0.5
node_3: feature_name=SNP:G29742A	feature_id[19].value <= threshold=0.5
node_4: feature_name=ORF3a:Q57H	feature_id[2].value <= threshold=0.5
node_5: feature_name=age	feature_id[1].value <= threshold=1.5
node_6: feature_name=nsp6:F35FILV	feature_id[44].value <= threshold=0.5
node_7: feature_name=age	feature_id[1].value > threshold=0.5
node_15: feature_name=N:R203K	feature_id[16].value > threshold=0.5
Class: severe
Rules_60	passed counts:3
node_0: feature_name=RdRP:P323L	feature_id[4].value > threshold=0.5
node_84: feature_name=V1176F	feature_id[0].value <= threshold=0.5
node_85: feature_name=age	feature_id[1].value > threshold=0.5
node_113: feature_name=nsp14:I164ILV	feature_id[56].value > threshold=0.5
node_235: feature_name=nsp2:T85I	feature_id[17].value > threshold=0.5
node_245: feature_name=PLpro:F800*	feature_id[23].value <= threshold=0.5
Class: mild
Rules_61	passed counts:3
node_0: feature_name=RdRP:P323L	feature_id[4].value > threshold=0.5
node_84: feature_name=V1176F	feature_id[0].value <= threshold=0.5
node_85: feature_name=age	feature_id[1].value > threshold=0.5
node_113: feature_name=nsp14:I164ILV	feature_id[56].value <= threshold=0.5
node_114: feature_name=nsp4:M324I	feature_id[53].value <= threshold=0.5
node_115: feature_name=ORF3a:Q57H	feature_id[2].value <= threshold=0.5
node_116: feature_name=N:I292T	feature_id[5].value > threshold=0.5
node_184: feature_name=age	feature_id[1].value <= threshold=1.5
node_185: feature_name=nsp6:L37F	feature_id[50].value > threshold=0.5
Class: severe
Rules_62	passed counts:3
node_0: feature_name=RdRP:P323L	feature_id[4].value > threshold=0.5
node_84: feature_name=V1176F	feature_id[0].value <= threshold=0.5
node_85: feature_name=age	feature_id[1].value > threshold=0.5
node_113: feature_name=nsp14:I164ILV	feature_id[56].value <= threshold=0.5
node_114: feature_name=nsp4:M324I	feature_id[53].value <= threshold=0.5
node_115: feature_name=ORF3a:Q57H	feature_id[2].value <= threshold=0.5
node_116: feature_name=N:I292T	feature_id[5].value <= threshold=0.5
node_117: feature_name=age	feature_id[1].value > threshold=1.5
node_171: feature_name=PLpro:A994D	feature_id[51].value <= threshold=0.5
node_172: feature_name=nsp6:L37F	feature_id[50].value <= threshold=0.5
node_173: feature_name=SNP:G29734C	feature_id[45].value > threshold=0.5
Class: severe
Rules_63	passed counts:3
node_0: feature_name=RdRP:P323L	feature_id[4].value > threshold=0.5
node_84: feature_name=V1176F	feature_id[0].value <= threshold=0.5
node_85: feature_name=age	feature_id[1].value > threshold=0.5
node_113: feature_name=nsp14:I164ILV	feature_id[56].value <= threshold=0.5
node_114: feature_name=nsp4:M324I	feature_id[53].value <= threshold=0.5
node_115: feature_name=ORF3a:Q57H	feature_id[2].value <= threshold=0.5
node_116: feature_name=N:I292T	feature_id[5].value <= threshold=0.5
node_117: feature_name=age	feature_id[1].value <= threshold=1.5
node_118: feature_name=D614G	feature_id[47].value > threshold=0.5
node_124: feature_name=nsp13:H290Y	feature_id[38].value <= threshold=0.5
node_125: feature_name=L5F	feature_id[46].value <= threshold=0.5
node_126: feature_name=N:S194L	feature_id[3].value <= threshold=0.5
node_127: feature_name=F86FILV	feature_id[42].value <= threshold=0.5
node_128: feature_name=PLpro:K945N	feature_id[49].value <= threshold=0.5
node_129: feature_name=nsp6:F35FILV	feature_id[44].value > threshold=0.5
Class: mild
Rules_64	passed counts:3
node_0: feature_name=RdRP:P323L	feature_id[4].value <= threshold=0.5
node_1: feature_name=nsp14:I164ILV	feature_id[56].value <= threshold=0.5
node_2: feature_name=N:P13L	feature_id[55].value <= threshold=0.5
node_3: feature_name=SNP:G29742A	feature_id[19].value > threshold=0.5
node_43: feature_name=nsp13:E261D	feature_id[30].value <= threshold=0.5
node_44: feature_name=ORF3a:Q57H	feature_id[2].value <= threshold=0.5
node_45: feature_name=N:S202N	feature_id[54].value <= threshold=0.5
node_46: feature_name=nsp6:L37F	feature_id[50].value <= threshold=0.5
node_47: feature_name=SNP:C241T	feature_id[11].value <= threshold=0.5
Class: severe
Rules_65	passed counts:3
node_0: feature_name=RdRP:P323L	feature_id[4].value <= threshold=0.5
node_1: feature_name=nsp14:I164ILV	feature_id[56].value <= threshold=0.5
node_2: feature_name=N:P13L	feature_id[55].value <= threshold=0.5
node_3: feature_name=SNP:G29742A	feature_id[19].value <= threshold=0.5
node_4: feature_name=ORF3a:Q57H	feature_id[2].value <= threshold=0.5
node_5: feature_name=age	feature_id[1].value <= threshold=1.5
node_6: feature_name=nsp6:F35FILV	feature_id[44].value > threshold=0.5
Class: mild
Rules_66	passed counts:3
node_0: feature_name=RdRP:P323L	feature_id[4].value <= threshold=0.5
node_1: feature_name=nsp14:I164ILV	feature_id[56].value <= threshold=0.5
node_2: feature_name=N:P13L	feature_id[55].value <= threshold=0.5
node_3: feature_name=SNP:G29742A	feature_id[19].value <= threshold=0.5
node_4: feature_name=ORF3a:Q57H	feature_id[2].value <= threshold=0.5
node_5: feature_name=age	feature_id[1].value <= threshold=1.5
node_6: feature_name=nsp6:F35FILV	feature_id[44].value <= threshold=0.5
node_7: feature_name=age	feature_id[1].value > threshold=0.5
node_15: feature_name=N:R203K	feature_id[16].value <= threshold=0.5
node_16: feature_name=SNP:G29734C	feature_id[45].value <= threshold=0.5
node_17: feature_name=N:S202N	feature_id[54].value <= threshold=0.5
node_18: feature_name=ORF8:L84S	feature_id[10].value <= threshold=0.5
node_19: feature_name=nsp6:L37F	feature_id[50].value <= threshold=0.5
node_20: feature_name=ORF3a:G254*	feature_id[25].value > threshold=0.5
Class: severe
Rules_67	passed counts:3
node_0: feature_name=RdRP:P323L	feature_id[4].value <= threshold=0.5
node_1: feature_name=nsp14:I164ILV	feature_id[56].value <= threshold=0.5
node_2: feature_name=N:P13L	feature_id[55].value <= threshold=0.5
node_3: feature_name=SNP:G29742A	feature_id[19].value <= threshold=0.5
node_4: feature_name=ORF3a:Q57H	feature_id[2].value <= threshold=0.5
node_5: feature_name=age	feature_id[1].value <= threshold=1.5
node_6: feature_name=nsp6:F35FILV	feature_id[44].value <= threshold=0.5
node_7: feature_name=age	feature_id[1].value <= threshold=0.5
node_8: feature_name=ORF8:L84S	feature_id[10].value <= threshold=0.5
node_9: feature_name=SNP:C241T	feature_id[11].value <= threshold=0.5
Class: mild
Rules_68	passed counts:2
node_0: feature_name=RdRP:P323L	feature_id[4].value > threshold=0.5
node_84: feature_name=V1176F	feature_id[0].value <= threshold=0.5
node_85: feature_name=age	feature_id[1].value > threshold=0.5
node_113: feature_name=nsp14:I164ILV	feature_id[56].value > threshold=0.5
node_235: feature_name=nsp2:T85I	feature_id[17].value <= threshold=0.5
node_236: feature_name=ORF3a:G251S	feature_id[20].value > threshold=0.5
node_238: feature_name=SNP:C241T	feature_id[11].value > threshold=0.5
node_240: feature_name=PLpro:F800*	feature_id[23].value > threshold=0.5
Class: mild
Rules_69	passed counts:2
node_0: feature_name=RdRP:P323L	feature_id[4].value > threshold=0.5
node_84: feature_name=V1176F	feature_id[0].value <= threshold=0.5
node_85: feature_name=age	feature_id[1].value > threshold=0.5
node_113: feature_name=nsp14:I164ILV	feature_id[56].value <= threshold=0.5
node_114: feature_name=nsp4:M324I	feature_id[53].value <= threshold=0.5
node_115: feature_name=ORF3a:Q57H	feature_id[2].value > threshold=0.5
node_191: feature_name=age	feature_id[1].value <= threshold=1.5
node_192: feature_name=N:S194L	feature_id[3].value <= threshold=0.5
node_193: feature_name=SNP:G29540A	feature_id[9].value <= threshold=0.5
node_194: feature_name=D614G	feature_id[47].value > threshold=0.5
node_198: feature_name=L5F	feature_id[46].value > threshold=0.5
node_220: feature_name=nsp2:T85I	feature_id[17].value > threshold=0.5
Class: mild
Rules_70	passed counts:2
node_0: feature_name=RdRP:P323L	feature_id[4].value > threshold=0.5
node_84: feature_name=V1176F	feature_id[0].value <= threshold=0.5
node_85: feature_name=age	feature_id[1].value > threshold=0.5
node_113: feature_name=nsp14:I164ILV	feature_id[56].value <= threshold=0.5
node_114: feature_name=nsp4:M324I	feature_id[53].value <= threshold=0.5
node_115: feature_name=ORF3a:Q57H	feature_id[2].value > threshold=0.5
node_191: feature_name=age	feature_id[1].value <= threshold=1.5
node_192: feature_name=N:S194L	feature_id[3].value <= threshold=0.5
node_193: feature_name=SNP:G29540A	feature_id[9].value <= threshold=0.5
node_194: feature_name=D614G	feature_id[47].value > threshold=0.5
node_198: feature_name=L5F	feature_id[46].value <= threshold=0.5
node_199: feature_name=N:R203K	feature_id[16].value > threshold=0.5
node_217: feature_name=N:G204R	feature_id[7].value > threshold=0.5
Class: mild
Rules_71	passed counts:2
node_0: feature_name=RdRP:P323L	feature_id[4].value > threshold=0.5
node_84: feature_name=V1176F	feature_id[0].value <= threshold=0.5
node_85: feature_name=age	feature_id[1].value > threshold=0.5
node_113: feature_name=nsp14:I164ILV	feature_id[56].value <= threshold=0.5
node_114: feature_name=nsp4:M324I	feature_id[53].value <= threshold=0.5
node_115: feature_name=ORF3a:Q57H	feature_id[2].value > threshold=0.5
node_191: feature_name=age	feature_id[1].value <= threshold=1.5
node_192: feature_name=N:S194L	feature_id[3].value <= threshold=0.5
node_193: feature_name=SNP:G29540A	feature_id[9].value <= threshold=0.5
node_194: feature_name=D614G	feature_id[47].value > threshold=0.5
node_198: feature_name=L5F	feature_id[46].value <= threshold=0.5
node_199: feature_name=N:R203K	feature_id[16].value > threshold=0.5
node_217: feature_name=N:G204R	feature_id[7].value <= threshold=0.5
Class: mild
Rules_72	passed counts:2
node_0: feature_name=RdRP:P323L	feature_id[4].value > threshold=0.5
node_84: feature_name=V1176F	feature_id[0].value <= threshold=0.5
node_85: feature_name=age	feature_id[1].value > threshold=0.5
node_113: feature_name=nsp14:I164ILV	feature_id[56].value <= threshold=0.5
node_114: feature_name=nsp4:M324I	feature_id[53].value <= threshold=0.5
node_115: feature_name=ORF3a:Q57H	feature_id[2].value > threshold=0.5
node_191: feature_name=age	feature_id[1].value <= threshold=1.5
node_192: feature_name=N:S194L	feature_id[3].value <= threshold=0.5
node_193: feature_name=SNP:G29540A	feature_id[9].value <= threshold=0.5
node_194: feature_name=D614G	feature_id[47].value <= threshold=0.5
node_195: feature_name=nsp2:T85I	feature_id[17].value > threshold=0.5
Class: mild
Rules_73	passed counts:2
node_0: feature_name=RdRP:P323L	feature_id[4].value > threshold=0.5
node_84: feature_name=V1176F	feature_id[0].value <= threshold=0.5
node_85: feature_name=age	feature_id[1].value > threshold=0.5
node_113: feature_name=nsp14:I164ILV	feature_id[56].value <= threshold=0.5
node_114: feature_name=nsp4:M324I	feature_id[53].value <= threshold=0.5
node_115: feature_name=ORF3a:Q57H	feature_id[2].value <= threshold=0.5
node_116: feature_name=N:I292T	feature_id[5].value > threshold=0.5
node_184: feature_name=age	feature_id[1].value <= threshold=1.5
node_185: feature_name=nsp6:L37F	feature_id[50].value <= threshold=0.5
node_186: feature_name=SNP:C241T	feature_id[11].value <= threshold=0.5
Class: severe
Rules_74	passed counts:2
node_0: feature_name=RdRP:P323L	feature_id[4].value > threshold=0.5
node_84: feature_name=V1176F	feature_id[0].value <= threshold=0.5
node_85: feature_name=age	feature_id[1].value > threshold=0.5
node_113: feature_name=nsp14:I164ILV	feature_id[56].value <= threshold=0.5
node_114: feature_name=nsp4:M324I	feature_id[53].value <= threshold=0.5
node_115: feature_name=ORF3a:Q57H	feature_id[2].value <= threshold=0.5
node_116: feature_name=N:I292T	feature_id[5].value <= threshold=0.5
node_117: feature_name=age	feature_id[1].value > threshold=1.5
node_171: feature_name=PLpro:A994D	feature_id[51].value <= threshold=0.5
node_172: feature_name=nsp6:L37F	feature_id[50].value <= threshold=0.5
node_173: feature_name=SNP:G29734C	feature_id[45].value <= threshold=0.5
node_174: feature_name=D614G	feature_id[47].value <= threshold=0.5
Class: severe
Rules_75	passed counts:2
node_0: feature_name=RdRP:P323L	feature_id[4].value > threshold=0.5
node_84: feature_name=V1176F	feature_id[0].value <= threshold=0.5
node_85: feature_name=age	feature_id[1].value > threshold=0.5
node_113: feature_name=nsp14:I164ILV	feature_id[56].value <= threshold=0.5
node_114: feature_name=nsp4:M324I	feature_id[53].value <= threshold=0.5
node_115: feature_name=ORF3a:Q57H	feature_id[2].value <= threshold=0.5
node_116: feature_name=N:I292T	feature_id[5].value <= threshold=0.5
node_117: feature_name=age	feature_id[1].value <= threshold=1.5
node_118: feature_name=D614G	feature_id[47].value > threshold=0.5
node_124: feature_name=nsp13:H290Y	feature_id[38].value <= threshold=0.5
node_125: feature_name=L5F	feature_id[46].value <= threshold=0.5
node_126: feature_name=N:S194L	feature_id[3].value <= threshold=0.5
node_127: feature_name=F86FILV	feature_id[42].value <= threshold=0.5
node_128: feature_name=PLpro:K945N	feature_id[49].value <= threshold=0.5
node_129: feature_name=nsp6:F35FILV	feature_id[44].value <= threshold=0.5
node_130: feature_name=nsp6:L37F	feature_id[50].value <= threshold=0.5
node_131: feature_name=SNP:G29742A	feature_id[19].value > threshold=0.5
Class: severe
Rules_76	passed counts:2
node_0: feature_name=RdRP:P323L	feature_id[4].value > threshold=0.5
node_84: feature_name=V1176F	feature_id[0].value <= threshold=0.5
node_85: feature_name=age	feature_id[1].value > threshold=0.5
node_113: feature_name=nsp14:I164ILV	feature_id[56].value <= threshold=0.5
node_114: feature_name=nsp4:M324I	feature_id[53].value <= threshold=0.5
node_115: feature_name=ORF3a:Q57H	feature_id[2].value <= threshold=0.5
node_116: feature_name=N:I292T	feature_id[5].value <= threshold=0.5
node_117: feature_name=age	feature_id[1].value <= threshold=1.5
node_118: feature_name=D614G	feature_id[47].value > threshold=0.5
node_124: feature_name=nsp13:H290Y	feature_id[38].value <= threshold=0.5
node_125: feature_name=L5F	feature_id[46].value <= threshold=0.5
node_126: feature_name=N:S194L	feature_id[3].value <= threshold=0.5
node_127: feature_name=F86FILV	feature_id[42].value <= threshold=0.5
node_128: feature_name=PLpro:K945N	feature_id[49].value <= threshold=0.5
node_129: feature_name=nsp6:F35FILV	feature_id[44].value <= threshold=0.5
node_130: feature_name=nsp6:L37F	feature_id[50].value <= threshold=0.5
node_131: feature_name=SNP:G29742A	feature_id[19].value <= threshold=0.5
node_132: feature_name=PLpro:A994D	feature_id[51].value <= threshold=0.5
node_133: feature_name=N:G204R	feature_id[7].value <= threshold=0.5
node_134: feature_name=nsp2:T85I	feature_id[17].value <= threshold=0.5
node_135: feature_name=N:R203K	feature_id[16].value <= threshold=0.5
node_136: feature_name=RdRP:A97V	feature_id[39].value <= threshold=0.5
node_137: feature_name=SNP:G29734C	feature_id[45].value <= threshold=0.5
node_138: feature_name=ORF3a:G254*	feature_id[25].value > threshold=0.5
Class: mild
Rules_77	passed counts:2
node_0: feature_name=RdRP:P323L	feature_id[4].value > threshold=0.5
node_84: feature_name=V1176F	feature_id[0].value <= threshold=0.5
node_85: feature_name=age	feature_id[1].value > threshold=0.5
node_113: feature_name=nsp14:I164ILV	feature_id[56].value <= threshold=0.5
node_114: feature_name=nsp4:M324I	feature_id[53].value <= threshold=0.5
node_115: feature_name=ORF3a:Q57H	feature_id[2].value <= threshold=0.5
node_116: feature_name=N:I292T	feature_id[5].value <= threshold=0.5
node_117: feature_name=age	feature_id[1].value <= threshold=1.5
node_118: feature_name=D614G	feature_id[47].value > threshold=0.5
node_124: feature_name=nsp13:H290Y	feature_id[38].value <= threshold=0.5
node_125: feature_name=L5F	feature_id[46].value <= threshold=0.5
node_126: feature_name=N:S194L	feature_id[3].value <= threshold=0.5
node_127: feature_name=F86FILV	feature_id[42].value <= threshold=0.5
node_128: feature_name=PLpro:K945N	feature_id[49].value <= threshold=0.5
node_129: feature_name=nsp6:F35FILV	feature_id[44].value <= threshold=0.5
node_130: feature_name=nsp6:L37F	feature_id[50].value <= threshold=0.5
node_131: feature_name=SNP:G29742A	feature_id[19].value <= threshold=0.5
node_132: feature_name=PLpro:A994D	feature_id[51].value <= threshold=0.5
node_133: feature_name=N:G204R	feature_id[7].value <= threshold=0.5
node_134: feature_name=nsp2:T85I	feature_id[17].value <= threshold=0.5
node_135: feature_name=N:R203K	feature_id[16].value <= threshold=0.5
node_136: feature_name=RdRP:A97V	feature_id[39].value <= threshold=0.5
node_137: feature_name=SNP:G29734C	feature_id[45].value <= threshold=0.5
node_138: feature_name=ORF3a:G254*	feature_id[25].value <= threshold=0.5
node_139: feature_name=SNP:C241T	feature_id[11].value <= threshold=0.5
Class: mild
Rules_78	passed counts:2
node_0: feature_name=RdRP:P323L	feature_id[4].value > threshold=0.5
node_84: feature_name=V1176F	feature_id[0].value <= threshold=0.5
node_85: feature_name=age	feature_id[1].value > threshold=0.5
node_113: feature_name=nsp14:I164ILV	feature_id[56].value <= threshold=0.5
node_114: feature_name=nsp4:M324I	feature_id[53].value <= threshold=0.5
node_115: feature_name=ORF3a:Q57H	feature_id[2].value <= threshold=0.5
node_116: feature_name=N:I292T	feature_id[5].value <= threshold=0.5
node_117: feature_name=age	feature_id[1].value <= threshold=1.5
node_118: feature_name=D614G	feature_id[47].value <= threshold=0.5
node_119: feature_name=N:R203K	feature_id[16].value <= threshold=0.5
node_120: feature_name=N:S194L	feature_id[3].value <= threshold=0.5
Class: mild
Rules_79	passed counts:2
node_0: feature_name=RdRP:P323L	feature_id[4].value > threshold=0.5
node_84: feature_name=V1176F	feature_id[0].value <= threshold=0.5
node_85: feature_name=age	feature_id[1].value <= threshold=0.5
node_86: feature_name=ORF6:I33T	feature_id[8].value > threshold=0.5
Class: severe
Rules_80	passed counts:2
node_0: feature_name=RdRP:P323L	feature_id[4].value <= threshold=0.5
node_1: feature_name=nsp14:I164ILV	feature_id[56].value > threshold=0.5
node_67: feature_name=age	feature_id[1].value > threshold=0.5
node_69: feature_name=C361C*	feature_id[24].value <= threshold=0.5
node_70: feature_name=nsp13:Y543X	feature_id[22].value <= threshold=0.5
node_71: feature_name=PLpro:F800*	feature_id[23].value <= threshold=0.5
node_72: feature_name=ORF8:L84S	feature_id[10].value <= threshold=0.5
Class: mild
Rules_81	passed counts:2
node_0: feature_name=RdRP:P323L	feature_id[4].value <= threshold=0.5
node_1: feature_name=nsp14:I164ILV	feature_id[56].value <= threshold=0.5
node_2: feature_name=N:P13L	feature_id[55].value > threshold=0.5
node_54: feature_name=age	feature_id[1].value > threshold=0.5
node_56: feature_name=nsp6:F35FILV	feature_id[44].value <= threshold=0.5
node_57: feature_name=PLpro:T1198K	feature_id[15].value > threshold=0.5
node_59: feature_name=nsp6:L37F	feature_id[50].value <= threshold=0.5
node_60: feature_name=F86FILV	feature_id[42].value <= threshold=0.5
Class: mild
Rules_82	passed counts:2
node_0: feature_name=RdRP:P323L	feature_id[4].value <= threshold=0.5
node_1: feature_name=nsp14:I164ILV	feature_id[56].value <= threshold=0.5
node_2: feature_name=N:P13L	feature_id[55].value <= threshold=0.5
node_3: feature_name=SNP:G29742A	feature_id[19].value <= threshold=0.5
node_4: feature_name=ORF3a:Q57H	feature_id[2].value > threshold=0.5
node_40: feature_name=N:S194L	feature_id[3].value > threshold=0.5
Class: mild
Rules_83	passed counts:2
node_0: feature_name=RdRP:P323L	feature_id[4].value <= threshold=0.5
node_1: feature_name=nsp14:I164ILV	feature_id[56].value <= threshold=0.5
node_2: feature_name=N:P13L	feature_id[55].value <= threshold=0.5
node_3: feature_name=SNP:G29742A	feature_id[19].value <= threshold=0.5
node_4: feature_name=ORF3a:Q57H	feature_id[2].value <= threshold=0.5
node_5: feature_name=age	feature_id[1].value <= threshold=1.5
node_6: feature_name=nsp6:F35FILV	feature_id[44].value <= threshold=0.5
node_7: feature_name=age	feature_id[1].value > threshold=0.5
node_15: feature_name=N:R203K	feature_id[16].value <= threshold=0.5
node_16: feature_name=SNP:G29734C	feature_id[45].value <= threshold=0.5
node_17: feature_name=N:S202N	feature_id[54].value <= threshold=0.5
node_18: feature_name=ORF8:L84S	feature_id[10].value <= threshold=0.5
node_19: feature_name=nsp6:L37F	feature_id[50].value <= threshold=0.5
node_20: feature_name=ORF3a:G254*	feature_id[25].value <= threshold=0.5
node_21: feature_name=SNP:C241T	feature_id[11].value > threshold=0.5
node_25: feature_name=D614G	feature_id[47].value <= threshold=0.5
Class: mild
Rules_84	passed counts:2
node_0: feature_name=RdRP:P323L	feature_id[4].value <= threshold=0.5
node_1: feature_name=nsp14:I164ILV	feature_id[56].value <= threshold=0.5
node_2: feature_name=N:P13L	feature_id[55].value <= threshold=0.5
node_3: feature_name=SNP:G29742A	feature_id[19].value <= threshold=0.5
node_4: feature_name=ORF3a:Q57H	feature_id[2].value <= threshold=0.5
node_5: feature_name=age	feature_id[1].value <= threshold=1.5
node_6: feature_name=nsp6:F35FILV	feature_id[44].value <= threshold=0.5
node_7: feature_name=age	feature_id[1].value > threshold=0.5
node_15: feature_name=N:R203K	feature_id[16].value <= threshold=0.5
node_16: feature_name=SNP:G29734C	feature_id[45].value <= threshold=0.5
node_17: feature_name=N:S202N	feature_id[54].value <= threshold=0.5
node_18: feature_name=ORF8:L84S	feature_id[10].value <= threshold=0.5
node_19: feature_name=nsp6:L37F	feature_id[50].value <= threshold=0.5
node_20: feature_name=ORF3a:G254*	feature_id[25].value <= threshold=0.5
node_21: feature_name=SNP:C241T	feature_id[11].value <= threshold=0.5
node_22: feature_name=D614G	feature_id[47].value > threshold=0.5
Class: mild
Rules_85	passed counts:2
node_0: feature_name=RdRP:P323L	feature_id[4].value <= threshold=0.5
node_1: feature_name=nsp14:I164ILV	feature_id[56].value <= threshold=0.5
node_2: feature_name=N:P13L	feature_id[55].value <= threshold=0.5
node_3: feature_name=SNP:G29742A	feature_id[19].value <= threshold=0.5
node_4: feature_name=ORF3a:Q57H	feature_id[2].value <= threshold=0.5
node_5: feature_name=age	feature_id[1].value <= threshold=1.5
node_6: feature_name=nsp6:F35FILV	feature_id[44].value <= threshold=0.5
node_7: feature_name=age	feature_id[1].value <= threshold=0.5
node_8: feature_name=ORF8:L84S	feature_id[10].value > threshold=0.5
Class: mild
Rules_86	passed counts:2
node_0: feature_name=RdRP:P323L	feature_id[4].value <= threshold=0.5
node_1: feature_name=nsp14:I164ILV	feature_id[56].value <= threshold=0.5
node_2: feature_name=N:P13L	feature_id[55].value <= threshold=0.5
node_3: feature_name=SNP:G29742A	feature_id[19].value <= threshold=0.5
node_4: feature_name=ORF3a:Q57H	feature_id[2].value <= threshold=0.5
node_5: feature_name=age	feature_id[1].value <= threshold=1.5
node_6: feature_name=nsp6:F35FILV	feature_id[44].value <= threshold=0.5
node_7: feature_name=age	feature_id[1].value <= threshold=0.5
node_8: feature_name=ORF8:L84S	feature_id[10].value <= threshold=0.5
node_9: feature_name=SNP:C241T	feature_id[11].value > threshold=0.5
node_11: feature_name=N:R203K	feature_id[16].value <= threshold=0.5
Class: mild
Rules_87	passed counts:1
node_0: feature_name=RdRP:P323L	feature_id[4].value > threshold=0.5
node_84: feature_name=V1176F	feature_id[0].value <= threshold=0.5
node_85: feature_name=age	feature_id[1].value > threshold=0.5
node_113: feature_name=nsp14:I164ILV	feature_id[56].value > threshold=0.5
node_235: feature_name=nsp2:T85I	feature_id[17].value > threshold=0.5
node_245: feature_name=PLpro:F800*	feature_id[23].value > threshold=0.5
Class: mild
Rules_88	passed counts:1
node_0: feature_name=RdRP:P323L	feature_id[4].value > threshold=0.5
node_84: feature_name=V1176F	feature_id[0].value <= threshold=0.5
node_85: feature_name=age	feature_id[1].value > threshold=0.5
node_113: feature_name=nsp14:I164ILV	feature_id[56].value > threshold=0.5
node_235: feature_name=nsp2:T85I	feature_id[17].value <= threshold=0.5
node_236: feature_name=ORF3a:G251S	feature_id[20].value > threshold=0.5
node_238: feature_name=SNP:C241T	feature_id[11].value > threshold=0.5
node_240: feature_name=PLpro:F800*	feature_id[23].value <= threshold=0.5
node_241: feature_name=nsp13:Y543X	feature_id[22].value > threshold=0.5
Class: mild
Rules_89	passed counts:1
node_0: feature_name=RdRP:P323L	feature_id[4].value > threshold=0.5
node_84: feature_name=V1176F	feature_id[0].value <= threshold=0.5
node_85: feature_name=age	feature_id[1].value > threshold=0.5
node_113: feature_name=nsp14:I164ILV	feature_id[56].value <= threshold=0.5
node_114: feature_name=nsp4:M324I	feature_id[53].value <= threshold=0.5
node_115: feature_name=ORF3a:Q57H	feature_id[2].value > threshold=0.5
node_191: feature_name=age	feature_id[1].value > threshold=1.5
node_227: feature_name=nsp6:L37F	feature_id[50].value > threshold=0.5
Class: mild
Rules_90	passed counts:1
node_0: feature_name=RdRP:P323L	feature_id[4].value > threshold=0.5
node_84: feature_name=V1176F	feature_id[0].value <= threshold=0.5
node_85: feature_name=age	feature_id[1].value > threshold=0.5
node_113: feature_name=nsp14:I164ILV	feature_id[56].value <= threshold=0.5
node_114: feature_name=nsp4:M324I	feature_id[53].value <= threshold=0.5
node_115: feature_name=ORF3a:Q57H	feature_id[2].value > threshold=0.5
node_191: feature_name=age	feature_id[1].value <= threshold=1.5
node_192: feature_name=N:S194L	feature_id[3].value <= threshold=0.5
node_193: feature_name=SNP:G29540A	feature_id[9].value <= threshold=0.5
node_194: feature_name=D614G	feature_id[47].value > threshold=0.5
node_198: feature_name=L5F	feature_id[46].value > threshold=0.5
node_220: feature_name=nsp2:T85I	feature_id[17].value <= threshold=0.5
Class: severe
Rules_91	passed counts:1
node_0: feature_name=RdRP:P323L	feature_id[4].value > threshold=0.5
node_84: feature_name=V1176F	feature_id[0].value <= threshold=0.5
node_85: feature_name=age	feature_id[1].value > threshold=0.5
node_113: feature_name=nsp14:I164ILV	feature_id[56].value <= threshold=0.5
node_114: feature_name=nsp4:M324I	feature_id[53].value <= threshold=0.5
node_115: feature_name=ORF3a:Q57H	feature_id[2].value > threshold=0.5
node_191: feature_name=age	feature_id[1].value <= threshold=1.5
node_192: feature_name=N:S194L	feature_id[3].value <= threshold=0.5
node_193: feature_name=SNP:G29540A	feature_id[9].value <= threshold=0.5
node_194: feature_name=D614G	feature_id[47].value > threshold=0.5
node_198: feature_name=L5F	feature_id[46].value <= threshold=0.5
node_199: feature_name=N:R203K	feature_id[16].value <= threshold=0.5
node_200: feature_name=ORF3a:G254*	feature_id[25].value > threshold=0.5
Class: severe
Rules_92	passed counts:1
node_0: feature_name=RdRP:P323L	feature_id[4].value > threshold=0.5
node_84: feature_name=V1176F	feature_id[0].value <= threshold=0.5
node_85: feature_name=age	feature_id[1].value > threshold=0.5
node_113: feature_name=nsp14:I164ILV	feature_id[56].value <= threshold=0.5
node_114: feature_name=nsp4:M324I	feature_id[53].value <= threshold=0.5
node_115: feature_name=ORF3a:Q57H	feature_id[2].value > threshold=0.5
node_191: feature_name=age	feature_id[1].value <= threshold=1.5
node_192: feature_name=N:S194L	feature_id[3].value <= threshold=0.5
node_193: feature_name=SNP:G29540A	feature_id[9].value <= threshold=0.5
node_194: feature_name=D614G	feature_id[47].value > threshold=0.5
node_198: feature_name=L5F	feature_id[46].value <= threshold=0.5
node_199: feature_name=N:R203K	feature_id[16].value <= threshold=0.5
node_200: feature_name=ORF3a:G254*	feature_id[25].value <= threshold=0.5
node_201: feature_name=RdRP:A97V	feature_id[39].value > threshold=0.5
Class: severe
Rules_93	passed counts:1
node_0: feature_name=RdRP:P323L	feature_id[4].value > threshold=0.5
node_84: feature_name=V1176F	feature_id[0].value <= threshold=0.5
node_85: feature_name=age	feature_id[1].value > threshold=0.5
node_113: feature_name=nsp14:I164ILV	feature_id[56].value <= threshold=0.5
node_114: feature_name=nsp4:M324I	feature_id[53].value <= threshold=0.5
node_115: feature_name=ORF3a:Q57H	feature_id[2].value > threshold=0.5
node_191: feature_name=age	feature_id[1].value <= threshold=1.5
node_192: feature_name=N:S194L	feature_id[3].value <= threshold=0.5
node_193: feature_name=SNP:G29540A	feature_id[9].value <= threshold=0.5
node_194: feature_name=D614G	feature_id[47].value > threshold=0.5
node_198: feature_name=L5F	feature_id[46].value <= threshold=0.5
node_199: feature_name=N:R203K	feature_id[16].value <= threshold=0.5
node_200: feature_name=ORF3a:G254*	feature_id[25].value <= threshold=0.5
node_201: feature_name=RdRP:A97V	feature_id[39].value <= threshold=0.5
node_202: feature_name=SNP:C241T	feature_id[11].value > threshold=0.5
node_204: feature_name=N:S197L	feature_id[14].value > threshold=0.5
Class: severe
Rules_94	passed counts:1
node_0: feature_name=RdRP:P323L	feature_id[4].value > threshold=0.5
node_84: feature_name=V1176F	feature_id[0].value <= threshold=0.5
node_85: feature_name=age	feature_id[1].value > threshold=0.5
node_113: feature_name=nsp14:I164ILV	feature_id[56].value <= threshold=0.5
node_114: feature_name=nsp4:M324I	feature_id[53].value <= threshold=0.5
node_115: feature_name=ORF3a:Q57H	feature_id[2].value > threshold=0.5
node_191: feature_name=age	feature_id[1].value <= threshold=1.5
node_192: feature_name=N:S194L	feature_id[3].value <= threshold=0.5
node_193: feature_name=SNP:G29540A	feature_id[9].value <= threshold=0.5
node_194: feature_name=D614G	feature_id[47].value > threshold=0.5
node_198: feature_name=L5F	feature_id[46].value <= threshold=0.5
node_199: feature_name=N:R203K	feature_id[16].value <= threshold=0.5
node_200: feature_name=ORF3a:G254*	feature_id[25].value <= threshold=0.5
node_201: feature_name=RdRP:A97V	feature_id[39].value <= threshold=0.5
node_202: feature_name=SNP:C241T	feature_id[11].value > threshold=0.5
node_204: feature_name=N:S197L	feature_id[14].value <= threshold=0.5
node_205: feature_name=nsp6:L37F	feature_id[50].value > threshold=0.5
node_211: feature_name=nsp2:T85I	feature_id[17].value <= threshold=0.5
Class: severe
Rules_95	passed counts:1
node_0: feature_name=RdRP:P323L	feature_id[4].value > threshold=0.5
node_84: feature_name=V1176F	feature_id[0].value <= threshold=0.5
node_85: feature_name=age	feature_id[1].value > threshold=0.5
node_113: feature_name=nsp14:I164ILV	feature_id[56].value <= threshold=0.5
node_114: feature_name=nsp4:M324I	feature_id[53].value <= threshold=0.5
node_115: feature_name=ORF3a:Q57H	feature_id[2].value > threshold=0.5
node_191: feature_name=age	feature_id[1].value <= threshold=1.5
node_192: feature_name=N:S194L	feature_id[3].value <= threshold=0.5
node_193: feature_name=SNP:G29540A	feature_id[9].value <= threshold=0.5
node_194: feature_name=D614G	feature_id[47].value > threshold=0.5
node_198: feature_name=L5F	feature_id[46].value <= threshold=0.5
node_199: feature_name=N:R203K	feature_id[16].value <= threshold=0.5
node_200: feature_name=ORF3a:G254*	feature_id[25].value <= threshold=0.5
node_201: feature_name=RdRP:A97V	feature_id[39].value <= threshold=0.5
node_202: feature_name=SNP:C241T	feature_id[11].value <= threshold=0.5
Class: severe
Rules_96	passed counts:1
node_0: feature_name=RdRP:P323L	feature_id[4].value > threshold=0.5
node_84: feature_name=V1176F	feature_id[0].value <= threshold=0.5
node_85: feature_name=age	feature_id[1].value > threshold=0.5
node_113: feature_name=nsp14:I164ILV	feature_id[56].value <= threshold=0.5
node_114: feature_name=nsp4:M324I	feature_id[53].value <= threshold=0.5
node_115: feature_name=ORF3a:Q57H	feature_id[2].value <= threshold=0.5
node_116: feature_name=N:I292T	feature_id[5].value <= threshold=0.5
node_117: feature_name=age	feature_id[1].value > threshold=1.5
node_171: feature_name=PLpro:A994D	feature_id[51].value > threshold=0.5
Class: mild
Rules_97	passed counts:1
node_0: feature_name=RdRP:P323L	feature_id[4].value > threshold=0.5
node_84: feature_name=V1176F	feature_id[0].value <= threshold=0.5
node_85: feature_name=age	feature_id[1].value > threshold=0.5
node_113: feature_name=nsp14:I164ILV	feature_id[56].value <= threshold=0.5
node_114: feature_name=nsp4:M324I	feature_id[53].value <= threshold=0.5
node_115: feature_name=ORF3a:Q57H	feature_id[2].value <= threshold=0.5
node_116: feature_name=N:I292T	feature_id[5].value <= threshold=0.5
node_117: feature_name=age	feature_id[1].value > threshold=1.5
node_171: feature_name=PLpro:A994D	feature_id[51].value <= threshold=0.5
node_172: feature_name=nsp6:L37F	feature_id[50].value > threshold=0.5
node_180: feature_name=N:R203K	feature_id[16].value > threshold=0.5
Class: severe
Rules_98	passed counts:1
node_0: feature_name=RdRP:P323L	feature_id[4].value > threshold=0.5
node_84: feature_name=V1176F	feature_id[0].value <= threshold=0.5
node_85: feature_name=age	feature_id[1].value > threshold=0.5
node_113: feature_name=nsp14:I164ILV	feature_id[56].value <= threshold=0.5
node_114: feature_name=nsp4:M324I	feature_id[53].value <= threshold=0.5
node_115: feature_name=ORF3a:Q57H	feature_id[2].value <= threshold=0.5
node_116: feature_name=N:I292T	feature_id[5].value <= threshold=0.5
node_117: feature_name=age	feature_id[1].value > threshold=1.5
node_171: feature_name=PLpro:A994D	feature_id[51].value <= threshold=0.5
node_172: feature_name=nsp6:L37F	feature_id[50].value > threshold=0.5
node_180: feature_name=N:R203K	feature_id[16].value <= threshold=0.5
Class: mild
Rules_99	passed counts:1
node_0: feature_name=RdRP:P323L	feature_id[4].value > threshold=0.5
node_84: feature_name=V1176F	feature_id[0].value <= threshold=0.5
node_85: feature_name=age	feature_id[1].value > threshold=0.5
node_113: feature_name=nsp14:I164ILV	feature_id[56].value <= threshold=0.5
node_114: feature_name=nsp4:M324I	feature_id[53].value <= threshold=0.5
node_115: feature_name=ORF3a:Q57H	feature_id[2].value <= threshold=0.5
node_116: feature_name=N:I292T	feature_id[5].value <= threshold=0.5
node_117: feature_name=age	feature_id[1].value <= threshold=1.5
node_118: feature_name=D614G	feature_id[47].value > threshold=0.5
node_124: feature_name=nsp13:H290Y	feature_id[38].value > threshold=0.5
node_164: feature_name=N:G34W	feature_id[43].value <= threshold=0.5
node_165: feature_name=N:R203K	feature_id[16].value > threshold=0.5
Class: mild
Rules_100	passed counts:1
node_0: feature_name=RdRP:P323L	feature_id[4].value > threshold=0.5
node_84: feature_name=V1176F	feature_id[0].value <= threshold=0.5
node_85: feature_name=age	feature_id[1].value > threshold=0.5
node_113: feature_name=nsp14:I164ILV	feature_id[56].value <= threshold=0.5
node_114: feature_name=nsp4:M324I	feature_id[53].value <= threshold=0.5
node_115: feature_name=ORF3a:Q57H	feature_id[2].value <= threshold=0.5
node_116: feature_name=N:I292T	feature_id[5].value <= threshold=0.5
node_117: feature_name=age	feature_id[1].value <= threshold=1.5
node_118: feature_name=D614G	feature_id[47].value > threshold=0.5
node_124: feature_name=nsp13:H290Y	feature_id[38].value > threshold=0.5
node_164: feature_name=N:G34W	feature_id[43].value <= threshold=0.5
node_165: feature_name=N:R203K	feature_id[16].value <= threshold=0.5
node_166: feature_name=N:P13L	feature_id[55].value > threshold=0.5
Class: mild
Rules_101	passed counts:1
node_0: feature_name=RdRP:P323L	feature_id[4].value > threshold=0.5
node_84: feature_name=V1176F	feature_id[0].value <= threshold=0.5
node_85: feature_name=age	feature_id[1].value > threshold=0.5
node_113: feature_name=nsp14:I164ILV	feature_id[56].value <= threshold=0.5
node_114: feature_name=nsp4:M324I	feature_id[53].value <= threshold=0.5
node_115: feature_name=ORF3a:Q57H	feature_id[2].value <= threshold=0.5
node_116: feature_name=N:I292T	feature_id[5].value <= threshold=0.5
node_117: feature_name=age	feature_id[1].value <= threshold=1.5
node_118: feature_name=D614G	feature_id[47].value > threshold=0.5
node_124: feature_name=nsp13:H290Y	feature_id[38].value <= threshold=0.5
node_125: feature_name=L5F	feature_id[46].value <= threshold=0.5
node_126: feature_name=N:S194L	feature_id[3].value <= threshold=0.5
node_127: feature_name=F86FILV	feature_id[42].value <= threshold=0.5
node_128: feature_name=PLpro:K945N	feature_id[49].value <= threshold=0.5
node_129: feature_name=nsp6:F35FILV	feature_id[44].value <= threshold=0.5
node_130: feature_name=nsp6:L37F	feature_id[50].value > threshold=0.5
node_154: feature_name=nsp13:A598S	feature_id[37].value > threshold=0.5
Class: mild
Rules_102	passed counts:1
node_0: feature_name=RdRP:P323L	feature_id[4].value > threshold=0.5
node_84: feature_name=V1176F	feature_id[0].value <= threshold=0.5
node_85: feature_name=age	feature_id[1].value > threshold=0.5
node_113: feature_name=nsp14:I164ILV	feature_id[56].value <= threshold=0.5
node_114: feature_name=nsp4:M324I	feature_id[53].value <= threshold=0.5
node_115: feature_name=ORF3a:Q57H	feature_id[2].value <= threshold=0.5
node_116: feature_name=N:I292T	feature_id[5].value <= threshold=0.5
node_117: feature_name=age	feature_id[1].value <= threshold=1.5
node_118: feature_name=D614G	feature_id[47].value > threshold=0.5
node_124: feature_name=nsp13:H290Y	feature_id[38].value <= threshold=0.5
node_125: feature_name=L5F	feature_id[46].value <= threshold=0.5
node_126: feature_name=N:S194L	feature_id[3].value <= threshold=0.5
node_127: feature_name=F86FILV	feature_id[42].value <= threshold=0.5
node_128: feature_name=PLpro:K945N	feature_id[49].value <= threshold=0.5
node_129: feature_name=nsp6:F35FILV	feature_id[44].value <= threshold=0.5
node_130: feature_name=nsp6:L37F	feature_id[50].value <= threshold=0.5
node_131: feature_name=SNP:G29742A	feature_id[19].value <= threshold=0.5
node_132: feature_name=PLpro:A994D	feature_id[51].value > threshold=0.5
node_150: feature_name=N:G204R	feature_id[7].value <= threshold=0.5
Class: severe
Rules_103	passed counts:1
node_0: feature_name=RdRP:P323L	feature_id[4].value > threshold=0.5
node_84: feature_name=V1176F	feature_id[0].value <= threshold=0.5
node_85: feature_name=age	feature_id[1].value > threshold=0.5
node_113: feature_name=nsp14:I164ILV	feature_id[56].value <= threshold=0.5
node_114: feature_name=nsp4:M324I	feature_id[53].value <= threshold=0.5
node_115: feature_name=ORF3a:Q57H	feature_id[2].value <= threshold=0.5
node_116: feature_name=N:I292T	feature_id[5].value <= threshold=0.5
node_117: feature_name=age	feature_id[1].value <= threshold=1.5
node_118: feature_name=D614G	feature_id[47].value > threshold=0.5
node_124: feature_name=nsp13:H290Y	feature_id[38].value <= threshold=0.5
node_125: feature_name=L5F	feature_id[46].value <= threshold=0.5
node_126: feature_name=N:S194L	feature_id[3].value <= threshold=0.5
node_127: feature_name=F86FILV	feature_id[42].value <= threshold=0.5
node_128: feature_name=PLpro:K945N	feature_id[49].value <= threshold=0.5
node_129: feature_name=nsp6:F35FILV	feature_id[44].value <= threshold=0.5
node_130: feature_name=nsp6:L37F	feature_id[50].value <= threshold=0.5
node_131: feature_name=SNP:G29742A	feature_id[19].value <= threshold=0.5
node_132: feature_name=PLpro:A994D	feature_id[51].value <= threshold=0.5
node_133: feature_name=N:G204R	feature_id[7].value > threshold=0.5
node_147: feature_name=nsp2:T85I	feature_id[17].value > threshold=0.5
Class: mild
Rules_104	passed counts:1
node_0: feature_name=RdRP:P323L	feature_id[4].value > threshold=0.5
node_84: feature_name=V1176F	feature_id[0].value <= threshold=0.5
node_85: feature_name=age	feature_id[1].value > threshold=0.5
node_113: feature_name=nsp14:I164ILV	feature_id[56].value <= threshold=0.5
node_114: feature_name=nsp4:M324I	feature_id[53].value <= threshold=0.5
node_115: feature_name=ORF3a:Q57H	feature_id[2].value <= threshold=0.5
node_116: feature_name=N:I292T	feature_id[5].value <= threshold=0.5
node_117: feature_name=age	feature_id[1].value <= threshold=1.5
node_118: feature_name=D614G	feature_id[47].value > threshold=0.5
node_124: feature_name=nsp13:H290Y	feature_id[38].value <= threshold=0.5
node_125: feature_name=L5F	feature_id[46].value <= threshold=0.5
node_126: feature_name=N:S194L	feature_id[3].value <= threshold=0.5
node_127: feature_name=F86FILV	feature_id[42].value <= threshold=0.5
node_128: feature_name=PLpro:K945N	feature_id[49].value <= threshold=0.5
node_129: feature_name=nsp6:F35FILV	feature_id[44].value <= threshold=0.5
node_130: feature_name=nsp6:L37F	feature_id[50].value <= threshold=0.5
node_131: feature_name=SNP:G29742A	feature_id[19].value <= threshold=0.5
node_132: feature_name=PLpro:A994D	feature_id[51].value <= threshold=0.5
node_133: feature_name=N:G204R	feature_id[7].value <= threshold=0.5
node_134: feature_name=nsp2:T85I	feature_id[17].value > threshold=0.5
Class: severe
Rules_105	passed counts:1
node_0: feature_name=RdRP:P323L	feature_id[4].value > threshold=0.5
node_84: feature_name=V1176F	feature_id[0].value <= threshold=0.5
node_85: feature_name=age	feature_id[1].value > threshold=0.5
node_113: feature_name=nsp14:I164ILV	feature_id[56].value <= threshold=0.5
node_114: feature_name=nsp4:M324I	feature_id[53].value <= threshold=0.5
node_115: feature_name=ORF3a:Q57H	feature_id[2].value <= threshold=0.5
node_116: feature_name=N:I292T	feature_id[5].value <= threshold=0.5
node_117: feature_name=age	feature_id[1].value <= threshold=1.5
node_118: feature_name=D614G	feature_id[47].value > threshold=0.5
node_124: feature_name=nsp13:H290Y	feature_id[38].value <= threshold=0.5
node_125: feature_name=L5F	feature_id[46].value <= threshold=0.5
node_126: feature_name=N:S194L	feature_id[3].value <= threshold=0.5
node_127: feature_name=F86FILV	feature_id[42].value <= threshold=0.5
node_128: feature_name=PLpro:K945N	feature_id[49].value <= threshold=0.5
node_129: feature_name=nsp6:F35FILV	feature_id[44].value <= threshold=0.5
node_130: feature_name=nsp6:L37F	feature_id[50].value <= threshold=0.5
node_131: feature_name=SNP:G29742A	feature_id[19].value <= threshold=0.5
node_132: feature_name=PLpro:A994D	feature_id[51].value <= threshold=0.5
node_133: feature_name=N:G204R	feature_id[7].value <= threshold=0.5
node_134: feature_name=nsp2:T85I	feature_id[17].value <= threshold=0.5
node_135: feature_name=N:R203K	feature_id[16].value > threshold=0.5
Class: mild
Rules_106	passed counts:1
node_0: feature_name=RdRP:P323L	feature_id[4].value > threshold=0.5
node_84: feature_name=V1176F	feature_id[0].value <= threshold=0.5
node_85: feature_name=age	feature_id[1].value > threshold=0.5
node_113: feature_name=nsp14:I164ILV	feature_id[56].value <= threshold=0.5
node_114: feature_name=nsp4:M324I	feature_id[53].value <= threshold=0.5
node_115: feature_name=ORF3a:Q57H	feature_id[2].value <= threshold=0.5
node_116: feature_name=N:I292T	feature_id[5].value <= threshold=0.5
node_117: feature_name=age	feature_id[1].value <= threshold=1.5
node_118: feature_name=D614G	feature_id[47].value > threshold=0.5
node_124: feature_name=nsp13:H290Y	feature_id[38].value <= threshold=0.5
node_125: feature_name=L5F	feature_id[46].value <= threshold=0.5
node_126: feature_name=N:S194L	feature_id[3].value <= threshold=0.5
node_127: feature_name=F86FILV	feature_id[42].value <= threshold=0.5
node_128: feature_name=PLpro:K945N	feature_id[49].value <= threshold=0.5
node_129: feature_name=nsp6:F35FILV	feature_id[44].value <= threshold=0.5
node_130: feature_name=nsp6:L37F	feature_id[50].value <= threshold=0.5
node_131: feature_name=SNP:G29742A	feature_id[19].value <= threshold=0.5
node_132: feature_name=PLpro:A994D	feature_id[51].value <= threshold=0.5
node_133: feature_name=N:G204R	feature_id[7].value <= threshold=0.5
node_134: feature_name=nsp2:T85I	feature_id[17].value <= threshold=0.5
node_135: feature_name=N:R203K	feature_id[16].value <= threshold=0.5
node_136: feature_name=RdRP:A97V	feature_id[39].value > threshold=0.5
Class: mild
Rules_107	passed counts:1
node_0: feature_name=RdRP:P323L	feature_id[4].value > threshold=0.5
node_84: feature_name=V1176F	feature_id[0].value <= threshold=0.5
node_85: feature_name=age	feature_id[1].value > threshold=0.5
node_113: feature_name=nsp14:I164ILV	feature_id[56].value <= threshold=0.5
node_114: feature_name=nsp4:M324I	feature_id[53].value <= threshold=0.5
node_115: feature_name=ORF3a:Q57H	feature_id[2].value <= threshold=0.5
node_116: feature_name=N:I292T	feature_id[5].value <= threshold=0.5
node_117: feature_name=age	feature_id[1].value <= threshold=1.5
node_118: feature_name=D614G	feature_id[47].value <= threshold=0.5
node_119: feature_name=N:R203K	feature_id[16].value <= threshold=0.5
node_120: feature_name=N:S194L	feature_id[3].value > threshold=0.5
Class: severe
Rules_108	passed counts:1
node_0: feature_name=RdRP:P323L	feature_id[4].value > threshold=0.5
node_84: feature_name=V1176F	feature_id[0].value <= threshold=0.5
node_85: feature_name=age	feature_id[1].value <= threshold=0.5
node_86: feature_name=ORF6:I33T	feature_id[8].value <= threshold=0.5
node_87: feature_name=nsp2:T85I	feature_id[17].value <= threshold=0.5
node_88: feature_name=N:S194L	feature_id[3].value > threshold=0.5
Class: severe
Rules_109	passed counts:1
node_0: feature_name=RdRP:P323L	feature_id[4].value > threshold=0.5
node_84: feature_name=V1176F	feature_id[0].value <= threshold=0.5
node_85: feature_name=age	feature_id[1].value <= threshold=0.5
node_86: feature_name=ORF6:I33T	feature_id[8].value <= threshold=0.5
node_87: feature_name=nsp2:T85I	feature_id[17].value <= threshold=0.5
node_88: feature_name=N:S194L	feature_id[3].value <= threshold=0.5
node_89: feature_name=PLpro:A994D	feature_id[51].value <= threshold=0.5
node_90: feature_name=N439K	feature_id[48].value <= threshold=0.5
node_91: feature_name=nsp13:E261D	feature_id[30].value <= threshold=0.5
node_92: feature_name=N:R203K	feature_id[16].value > threshold=0.5
node_98: feature_name=PLpro:F800*	feature_id[23].value > threshold=0.5
Class: mild
Rules_110	passed counts:1
node_0: feature_name=RdRP:P323L	feature_id[4].value > threshold=0.5
node_84: feature_name=V1176F	feature_id[0].value <= threshold=0.5
node_85: feature_name=age	feature_id[1].value <= threshold=0.5
node_86: feature_name=ORF6:I33T	feature_id[8].value <= threshold=0.5
node_87: feature_name=nsp2:T85I	feature_id[17].value <= threshold=0.5
node_88: feature_name=N:S194L	feature_id[3].value <= threshold=0.5
node_89: feature_name=PLpro:A994D	feature_id[51].value <= threshold=0.5
node_90: feature_name=N439K	feature_id[48].value <= threshold=0.5
node_91: feature_name=nsp13:E261D	feature_id[30].value <= threshold=0.5
node_92: feature_name=N:R203K	feature_id[16].value > threshold=0.5
node_98: feature_name=PLpro:F800*	feature_id[23].value <= threshold=0.5
node_99: feature_name=PLpro:K945N	feature_id[49].value > threshold=0.5
Class: mild
Rules_111	passed counts:1
node_0: feature_name=RdRP:P323L	feature_id[4].value > threshold=0.5
node_84: feature_name=V1176F	feature_id[0].value <= threshold=0.5
node_85: feature_name=age	feature_id[1].value <= threshold=0.5
node_86: feature_name=ORF6:I33T	feature_id[8].value <= threshold=0.5
node_87: feature_name=nsp2:T85I	feature_id[17].value <= threshold=0.5
node_88: feature_name=N:S194L	feature_id[3].value <= threshold=0.5
node_89: feature_name=PLpro:A994D	feature_id[51].value <= threshold=0.5
node_90: feature_name=N439K	feature_id[48].value <= threshold=0.5
node_91: feature_name=nsp13:E261D	feature_id[30].value <= threshold=0.5
node_92: feature_name=N:R203K	feature_id[16].value > threshold=0.5
node_98: feature_name=PLpro:F800*	feature_id[23].value <= threshold=0.5
node_99: feature_name=PLpro:K945N	feature_id[49].value <= threshold=0.5
node_100: feature_name=L5F	feature_id[46].value > threshold=0.5
Class: mild
Rules_112	passed counts:1
node_0: feature_name=RdRP:P323L	feature_id[4].value > threshold=0.5
node_84: feature_name=V1176F	feature_id[0].value <= threshold=0.5
node_85: feature_name=age	feature_id[1].value <= threshold=0.5
node_86: feature_name=ORF6:I33T	feature_id[8].value <= threshold=0.5
node_87: feature_name=nsp2:T85I	feature_id[17].value <= threshold=0.5
node_88: feature_name=N:S194L	feature_id[3].value <= threshold=0.5
node_89: feature_name=PLpro:A994D	feature_id[51].value <= threshold=0.5
node_90: feature_name=N439K	feature_id[48].value <= threshold=0.5
node_91: feature_name=nsp13:E261D	feature_id[30].value <= threshold=0.5
node_92: feature_name=N:R203K	feature_id[16].value > threshold=0.5
node_98: feature_name=PLpro:F800*	feature_id[23].value <= threshold=0.5
node_99: feature_name=PLpro:K945N	feature_id[49].value <= threshold=0.5
node_100: feature_name=L5F	feature_id[46].value <= threshold=0.5
node_101: feature_name=N:G204R	feature_id[7].value <= threshold=0.5
Class: mild
Rules_113	passed counts:1
node_0: feature_name=RdRP:P323L	feature_id[4].value > threshold=0.5
node_84: feature_name=V1176F	feature_id[0].value <= threshold=0.5
node_85: feature_name=age	feature_id[1].value <= threshold=0.5
node_86: feature_name=ORF6:I33T	feature_id[8].value <= threshold=0.5
node_87: feature_name=nsp2:T85I	feature_id[17].value <= threshold=0.5
node_88: feature_name=N:S194L	feature_id[3].value <= threshold=0.5
node_89: feature_name=PLpro:A994D	feature_id[51].value <= threshold=0.5
node_90: feature_name=N439K	feature_id[48].value <= threshold=0.5
node_91: feature_name=nsp13:E261D	feature_id[30].value <= threshold=0.5
node_92: feature_name=N:R203K	feature_id[16].value <= threshold=0.5
node_93: feature_name=ORF3a:G251S	feature_id[20].value > threshold=0.5
Class: mild
Rules_114	passed counts:1
node_0: feature_name=RdRP:P323L	feature_id[4].value <= threshold=0.5
node_1: feature_name=nsp14:I164ILV	feature_id[56].value > threshold=0.5
node_67: feature_name=age	feature_id[1].value > threshold=0.5
node_69: feature_name=C361C*	feature_id[24].value <= threshold=0.5
node_70: feature_name=nsp13:Y543X	feature_id[22].value <= threshold=0.5
node_71: feature_name=PLpro:F800*	feature_id[23].value <= threshold=0.5
node_72: feature_name=ORF8:L84S	feature_id[10].value > threshold=0.5
node_74: feature_name=nsp4:F308Y	feature_id[12].value > threshold=0.5
node_76: feature_name=N:M234I	feature_id[41].value > threshold=0.5
Class: mild
Rules_115	passed counts:1
node_0: feature_name=RdRP:P323L	feature_id[4].value <= threshold=0.5
node_1: feature_name=nsp14:I164ILV	feature_id[56].value > threshold=0.5
node_67: feature_name=age	feature_id[1].value > threshold=0.5
node_69: feature_name=C361C*	feature_id[24].value <= threshold=0.5
node_70: feature_name=nsp13:Y543X	feature_id[22].value <= threshold=0.5
node_71: feature_name=PLpro:F800*	feature_id[23].value <= threshold=0.5
node_72: feature_name=ORF8:L84S	feature_id[10].value > threshold=0.5
node_74: feature_name=nsp4:F308Y	feature_id[12].value > threshold=0.5
node_76: feature_name=N:M234I	feature_id[41].value <= threshold=0.5
node_77: feature_name=age	feature_id[1].value > threshold=1.5
Class: mild
Rules_116	passed counts:1
node_0: feature_name=RdRP:P323L	feature_id[4].value <= threshold=0.5
node_1: feature_name=nsp14:I164ILV	feature_id[56].value <= threshold=0.5
node_2: feature_name=N:P13L	feature_id[55].value > threshold=0.5
node_54: feature_name=age	feature_id[1].value > threshold=0.5
node_56: feature_name=nsp6:F35FILV	feature_id[44].value <= threshold=0.5
node_57: feature_name=PLpro:T1198K	feature_id[15].value > threshold=0.5
node_59: feature_name=nsp6:L37F	feature_id[50].value > threshold=0.5
node_63: feature_name=age	feature_id[1].value > threshold=1.5
Class: mild
Rules_117	passed counts:1
node_0: feature_name=RdRP:P323L	feature_id[4].value <= threshold=0.5
node_1: feature_name=nsp14:I164ILV	feature_id[56].value <= threshold=0.5
node_2: feature_name=N:P13L	feature_id[55].value > threshold=0.5
node_54: feature_name=age	feature_id[1].value > threshold=0.5
node_56: feature_name=nsp6:F35FILV	feature_id[44].value <= threshold=0.5
node_57: feature_name=PLpro:T1198K	feature_id[15].value > threshold=0.5
node_59: feature_name=nsp6:L37F	feature_id[50].value <= threshold=0.5
node_60: feature_name=F86FILV	feature_id[42].value > threshold=0.5
Class: mild
Rules_118	passed counts:1
node_0: feature_name=RdRP:P323L	feature_id[4].value <= threshold=0.5
node_1: feature_name=nsp14:I164ILV	feature_id[56].value <= threshold=0.5
node_2: feature_name=N:P13L	feature_id[55].value <= threshold=0.5
node_3: feature_name=SNP:G29742A	feature_id[19].value > threshold=0.5
node_43: feature_name=nsp13:E261D	feature_id[30].value > threshold=0.5
Class: severe
Rules_119	passed counts:1
node_0: feature_name=RdRP:P323L	feature_id[4].value <= threshold=0.5
node_1: feature_name=nsp14:I164ILV	feature_id[56].value <= threshold=0.5
node_2: feature_name=N:P13L	feature_id[55].value <= threshold=0.5
node_3: feature_name=SNP:G29742A	feature_id[19].value > threshold=0.5
node_43: feature_name=nsp13:E261D	feature_id[30].value <= threshold=0.5
node_44: feature_name=ORF3a:Q57H	feature_id[2].value > threshold=0.5
Class: severe
Rules_120	passed counts:1
node_0: feature_name=RdRP:P323L	feature_id[4].value <= threshold=0.5
node_1: feature_name=nsp14:I164ILV	feature_id[56].value <= threshold=0.5
node_2: feature_name=N:P13L	feature_id[55].value <= threshold=0.5
node_3: feature_name=SNP:G29742A	feature_id[19].value > threshold=0.5
node_43: feature_name=nsp13:E261D	feature_id[30].value <= threshold=0.5
node_44: feature_name=ORF3a:Q57H	feature_id[2].value <= threshold=0.5
node_45: feature_name=N:S202N	feature_id[54].value <= threshold=0.5
node_46: feature_name=nsp6:L37F	feature_id[50].value <= threshold=0.5
node_47: feature_name=SNP:C241T	feature_id[11].value > threshold=0.5
Class: mild
Rules_121	passed counts:1
node_0: feature_name=RdRP:P323L	feature_id[4].value <= threshold=0.5
node_1: feature_name=nsp14:I164ILV	feature_id[56].value <= threshold=0.5
node_2: feature_name=N:P13L	feature_id[55].value <= threshold=0.5
node_3: feature_name=SNP:G29742A	feature_id[19].value <= threshold=0.5
node_4: feature_name=ORF3a:Q57H	feature_id[2].value <= threshold=0.5
node_5: feature_name=age	feature_id[1].value <= threshold=1.5
node_6: feature_name=nsp6:F35FILV	feature_id[44].value <= threshold=0.5
node_7: feature_name=age	feature_id[1].value > threshold=0.5
node_15: feature_name=N:R203K	feature_id[16].value <= threshold=0.5
node_16: feature_name=SNP:G29734C	feature_id[45].value > threshold=0.5
Class: mild
Rules_122	passed counts:1
node_0: feature_name=RdRP:P323L	feature_id[4].value <= threshold=0.5
node_1: feature_name=nsp14:I164ILV	feature_id[56].value <= threshold=0.5
node_2: feature_name=N:P13L	feature_id[55].value <= threshold=0.5
node_3: feature_name=SNP:G29742A	feature_id[19].value <= threshold=0.5
node_4: feature_name=ORF3a:Q57H	feature_id[2].value <= threshold=0.5
node_5: feature_name=age	feature_id[1].value <= threshold=1.5
node_6: feature_name=nsp6:F35FILV	feature_id[44].value <= threshold=0.5
node_7: feature_name=age	feature_id[1].value > threshold=0.5
node_15: feature_name=N:R203K	feature_id[16].value <= threshold=0.5
node_16: feature_name=SNP:G29734C	feature_id[45].value <= threshold=0.5
node_17: feature_name=N:S202N	feature_id[54].value > threshold=0.5
Class: mild
Rules_123	passed counts:1
node_0: feature_name=RdRP:P323L	feature_id[4].value <= threshold=0.5
node_1: feature_name=nsp14:I164ILV	feature_id[56].value <= threshold=0.5
node_2: feature_name=N:P13L	feature_id[55].value <= threshold=0.5
node_3: feature_name=SNP:G29742A	feature_id[19].value <= threshold=0.5
node_4: feature_name=ORF3a:Q57H	feature_id[2].value <= threshold=0.5
node_5: feature_name=age	feature_id[1].value <= threshold=1.5
node_6: feature_name=nsp6:F35FILV	feature_id[44].value <= threshold=0.5
node_7: feature_name=age	feature_id[1].value > threshold=0.5
node_15: feature_name=N:R203K	feature_id[16].value <= threshold=0.5
node_16: feature_name=SNP:G29734C	feature_id[45].value <= threshold=0.5
node_17: feature_name=N:S202N	feature_id[54].value <= threshold=0.5
node_18: feature_name=ORF8:L84S	feature_id[10].value <= threshold=0.5
node_19: feature_name=nsp6:L37F	feature_id[50].value > threshold=0.5
node_29: feature_name=ORF3a:G254*	feature_id[25].value <= threshold=0.5
Class: severe
Rules_124	passed counts:1
node_0: feature_name=RdRP:P323L	feature_id[4].value <= threshold=0.5
node_1: feature_name=nsp14:I164ILV	feature_id[56].value <= threshold=0.5
node_2: feature_name=N:P13L	feature_id[55].value <= threshold=0.5
node_3: feature_name=SNP:G29742A	feature_id[19].value <= threshold=0.5
node_4: feature_name=ORF3a:Q57H	feature_id[2].value <= threshold=0.5
node_5: feature_name=age	feature_id[1].value <= threshold=1.5
node_6: feature_name=nsp6:F35FILV	feature_id[44].value <= threshold=0.5
node_7: feature_name=age	feature_id[1].value <= threshold=0.5
node_8: feature_name=ORF8:L84S	feature_id[10].value <= threshold=0.5
node_9: feature_name=SNP:C241T	feature_id[11].value > threshold=0.5
node_11: feature_name=N:R203K	feature_id[16].value > threshold=0.5
Class: mild

## Sheet: Rules on LightGBM feature list
Rules_0	passed counts:160
node_0: feature_name=RdRP:P323L	feature_id[15].value > threshold=0.5
node_66: feature_name=V1176F	feature_id[6].value <= threshold=0.5
node_67: feature_name=age	feature_id[0].value > threshold=0.5
node_91: feature_name=nsp14:I164ILV	feature_id[5].value <= threshold=0.5
node_92: feature_name=nsp4:M324I	feature_id[20].value <= threshold=0.5
node_93: feature_name=ORF3a:Q57H	feature_id[1].value > threshold=0.5
node_147: feature_name=age	feature_id[0].value <= threshold=1.5
node_148: feature_name=N:S194L	feature_id[7].value <= threshold=0.5
node_149: feature_name=nsp14:A320V	feature_id[8].value <= threshold=0.5
node_150: feature_name=D614G	feature_id[3].value > threshold=0.5
node_154: feature_name=nsp6:L37F	feature_id[10].value <= threshold=0.5
node_155: feature_name=N:R203K	feature_id[2].value <= threshold=0.5
node_156: feature_name=SNP:C241T	feature_id[12].value > threshold=0.5
node_158: feature_name=nsp2:T85I	feature_id[4].value > threshold=0.5
Class: severe
Rules_1	passed counts:149
node_0: feature_name=RdRP:P323L	feature_id[15].value > threshold=0.5
node_66: feature_name=V1176F	feature_id[6].value > threshold=0.5
Class: severe
Rules_2	passed counts:142
node_0: feature_name=RdRP:P323L	feature_id[15].value > threshold=0.5
node_66: feature_name=V1176F	feature_id[6].value <= threshold=0.5
node_67: feature_name=age	feature_id[0].value > threshold=0.5
node_91: feature_name=nsp14:I164ILV	feature_id[5].value <= threshold=0.5
node_92: feature_name=nsp4:M324I	feature_id[20].value <= threshold=0.5
node_93: feature_name=ORF3a:Q57H	feature_id[1].value <= threshold=0.5
node_94: feature_name=N:I292T	feature_id[21].value <= threshold=0.5
node_95: feature_name=age	feature_id[0].value <= threshold=1.5
node_96: feature_name=D614G	feature_id[3].value > threshold=0.5
node_102: feature_name=N439K	feature_id[13].value <= threshold=0.5
node_103: feature_name=N:S194L	feature_id[7].value <= threshold=0.5
node_104: feature_name=nsp6:F35FILV	feature_id[23].value <= threshold=0.5
node_105: feature_name=nsp6:L37F	feature_id[10].value <= threshold=0.5
node_106: feature_name=N:R203K	feature_id[2].value > threshold=0.5
node_112: feature_name=SNP:C241T	feature_id[12].value > threshold=0.5
node_114: feature_name=nsp2:T85I	feature_id[4].value <= threshold=0.5
node_115: feature_name=N:G204R	feature_id[14].value > threshold=0.5
Class: mild
Rules_3	passed counts:128
node_0: feature_name=RdRP:P323L	feature_id[15].value <= threshold=0.5
node_1: feature_name=nsp14:I164ILV	feature_id[5].value > threshold=0.5
node_53: feature_name=age	feature_id[0].value > threshold=0.5
node_55: feature_name=C361C*	feature_id[22].value <= threshold=0.5
node_56: feature_name=ORF8:L84S	feature_id[16].value > threshold=0.5
node_58: feature_name=nsp4:F308Y	feature_id[11].value > threshold=0.5
node_60: feature_name=nsp6:L37F	feature_id[10].value <= threshold=0.5
node_61: feature_name=age	feature_id[0].value <= threshold=1.5
Class: mild
Rules_4	passed counts:127
node_0: feature_name=RdRP:P323L	feature_id[15].value > threshold=0.5
node_66: feature_name=V1176F	feature_id[6].value <= threshold=0.5
node_67: feature_name=age	feature_id[0].value > threshold=0.5
node_91: feature_name=nsp14:I164ILV	feature_id[5].value <= threshold=0.5
node_92: feature_name=nsp4:M324I	feature_id[20].value <= threshold=0.5
node_93: feature_name=ORF3a:Q57H	feature_id[1].value <= threshold=0.5
node_94: feature_name=N:I292T	feature_id[21].value <= threshold=0.5
node_95: feature_name=age	feature_id[0].value <= threshold=1.5
node_96: feature_name=D614G	feature_id[3].value > threshold=0.5
node_102: feature_name=N439K	feature_id[13].value <= threshold=0.5
node_103: feature_name=N:S194L	feature_id[7].value <= threshold=0.5
node_104: feature_name=nsp6:F35FILV	feature_id[23].value <= threshold=0.5
node_105: feature_name=nsp6:L37F	feature_id[10].value <= threshold=0.5
node_106: feature_name=N:R203K	feature_id[2].value <= threshold=0.5
node_107: feature_name=nsp2:T85I	feature_id[4].value <= threshold=0.5
node_108: feature_name=SNP:C241T	feature_id[12].value > threshold=0.5
Class: mild
Rules_5	passed counts:99
node_0: feature_name=RdRP:P323L	feature_id[15].value > threshold=0.5
node_66: feature_name=V1176F	feature_id[6].value <= threshold=0.5
node_67: feature_name=age	feature_id[0].value > threshold=0.5
node_91: feature_name=nsp14:I164ILV	feature_id[5].value <= threshold=0.5
node_92: feature_name=nsp4:M324I	feature_id[20].value <= threshold=0.5
node_93: feature_name=ORF3a:Q57H	feature_id[1].value > threshold=0.5
node_147: feature_name=age	feature_id[0].value <= threshold=1.5
node_148: feature_name=N:S194L	feature_id[7].value <= threshold=0.5
node_149: feature_name=nsp14:A320V	feature_id[8].value <= threshold=0.5
node_150: feature_name=D614G	feature_id[3].value > threshold=0.5
node_154: feature_name=nsp6:L37F	feature_id[10].value <= threshold=0.5
node_155: feature_name=N:R203K	feature_id[2].value <= threshold=0.5
node_156: feature_name=SNP:C241T	feature_id[12].value > threshold=0.5
node_158: feature_name=nsp2:T85I	feature_id[4].value <= threshold=0.5
Class: severe
Rules_6	passed counts:40
node_0: feature_name=RdRP:P323L	feature_id[15].value > threshold=0.5
node_66: feature_name=V1176F	feature_id[6].value <= threshold=0.5
node_67: feature_name=age	feature_id[0].value > threshold=0.5
node_91: feature_name=nsp14:I164ILV	feature_id[5].value <= threshold=0.5
node_92: feature_name=nsp4:M324I	feature_id[20].value <= threshold=0.5
node_93: feature_name=ORF3a:Q57H	feature_id[1].value > threshold=0.5
node_147: feature_name=age	feature_id[0].value <= threshold=1.5
node_148: feature_name=N:S194L	feature_id[7].value > threshold=0.5
node_168: feature_name=D614G	feature_id[3].value > threshold=0.5
Class: severe
Rules_7	passed counts:40
node_0: feature_name=RdRP:P323L	feature_id[15].value > threshold=0.5
node_66: feature_name=V1176F	feature_id[6].value <= threshold=0.5
node_67: feature_name=age	feature_id[0].value > threshold=0.5
node_91: feature_name=nsp14:I164ILV	feature_id[5].value <= threshold=0.5
node_92: feature_name=nsp4:M324I	feature_id[20].value <= threshold=0.5
node_93: feature_name=ORF3a:Q57H	feature_id[1].value <= threshold=0.5
node_94: feature_name=N:I292T	feature_id[21].value > threshold=0.5
node_140: feature_name=age	feature_id[0].value <= threshold=1.5
node_141: feature_name=nsp6:L37F	feature_id[10].value <= threshold=0.5
node_142: feature_name=SNP:C241T	feature_id[12].value > threshold=0.5
Class: severe
Rules_8	passed counts:34
node_0: feature_name=RdRP:P323L	feature_id[15].value > threshold=0.5
node_66: feature_name=V1176F	feature_id[6].value <= threshold=0.5
node_67: feature_name=age	feature_id[0].value > threshold=0.5
node_91: feature_name=nsp14:I164ILV	feature_id[5].value <= threshold=0.5
node_92: feature_name=nsp4:M324I	feature_id[20].value <= threshold=0.5
node_93: feature_name=ORF3a:Q57H	feature_id[1].value > threshold=0.5
node_147: feature_name=age	feature_id[0].value > threshold=1.5
node_171: feature_name=nsp6:L37F	feature_id[10].value <= threshold=0.5
node_172: feature_name=nsp2:T85I	feature_id[4].value > threshold=0.5
node_174: feature_name=nsp14:A320V	feature_id[8].value <= threshold=0.5
Class: severe
Rules_9	passed counts:30
node_0: feature_name=RdRP:P323L	feature_id[15].value <= threshold=0.5
node_1: feature_name=nsp14:I164ILV	feature_id[5].value <= threshold=0.5
node_2: feature_name=N:P13L	feature_id[19].value > threshold=0.5
node_44: feature_name=age	feature_id[0].value > threshold=0.5
node_46: feature_name=nsp6:F35FILV	feature_id[23].value <= threshold=0.5
node_47: feature_name=age	feature_id[0].value <= threshold=1.5
node_48: feature_name=nsp6:L37F	feature_id[10].value > threshold=0.5
Class: mild
Rules_10	passed counts:28
node_0: feature_name=RdRP:P323L	feature_id[15].value > threshold=0.5
node_66: feature_name=V1176F	feature_id[6].value <= threshold=0.5
node_67: feature_name=age	feature_id[0].value > threshold=0.5
node_91: feature_name=nsp14:I164ILV	feature_id[5].value <= threshold=0.5
node_92: feature_name=nsp4:M324I	feature_id[20].value <= threshold=0.5
node_93: feature_name=ORF3a:Q57H	feature_id[1].value <= threshold=0.5
node_94: feature_name=N:I292T	feature_id[21].value <= threshold=0.5
node_95: feature_name=age	feature_id[0].value <= threshold=1.5
node_96: feature_name=D614G	feature_id[3].value > threshold=0.5
node_102: feature_name=N439K	feature_id[13].value > threshold=0.5
node_124: feature_name=N:P13L	feature_id[19].value <= threshold=0.5
node_125: feature_name=N:R203K	feature_id[2].value <= threshold=0.5
Class: mild
Rules_11	passed counts:25
node_0: feature_name=RdRP:P323L	feature_id[15].value > threshold=0.5
node_66: feature_name=V1176F	feature_id[6].value <= threshold=0.5
node_67: feature_name=age	feature_id[0].value > threshold=0.5
node_91: feature_name=nsp14:I164ILV	feature_id[5].value > threshold=0.5
node_179: feature_name=nsp2:T85I	feature_id[4].value <= threshold=0.5
node_180: feature_name=SNP:C241T	feature_id[12].value > threshold=0.5
node_182: feature_name=N:R203K	feature_id[2].value <= threshold=0.5
node_183: feature_name=ORF3a:Q57H	feature_id[1].value <= threshold=0.5
node_184: feature_name=age	feature_id[0].value <= threshold=1.5
node_185: feature_name=C361C*	feature_id[22].value <= threshold=0.5
Class: mild
Rules_12	passed counts:24
node_0: feature_name=RdRP:P323L	feature_id[15].value <= threshold=0.5
node_1: feature_name=nsp14:I164ILV	feature_id[5].value > threshold=0.5
node_53: feature_name=age	feature_id[0].value <= threshold=0.5
Class: mild
Rules_13	passed counts:23
node_0: feature_name=RdRP:P323L	feature_id[15].value > threshold=0.5
node_66: feature_name=V1176F	feature_id[6].value <= threshold=0.5
node_67: feature_name=age	feature_id[0].value > threshold=0.5
node_91: feature_name=nsp14:I164ILV	feature_id[5].value <= threshold=0.5
node_92: feature_name=nsp4:M324I	feature_id[20].value > threshold=0.5
Class: mild
Rules_14	passed counts:22
node_0: feature_name=RdRP:P323L	feature_id[15].value > threshold=0.5
node_66: feature_name=V1176F	feature_id[6].value <= threshold=0.5
node_67: feature_name=age	feature_id[0].value > threshold=0.5
node_91: feature_name=nsp14:I164ILV	feature_id[5].value <= threshold=0.5
node_92: feature_name=nsp4:M324I	feature_id[20].value <= threshold=0.5
node_93: feature_name=ORF3a:Q57H	feature_id[1].value <= threshold=0.5
node_94: feature_name=N:I292T	feature_id[21].value <= threshold=0.5
node_95: feature_name=age	feature_id[0].value > threshold=1.5
node_129: feature_name=nsp6:L37F	feature_id[10].value <= threshold=0.5
node_130: feature_name=N:R203K	feature_id[2].value > threshold=0.5
node_134: feature_name=D614G	feature_id[3].value > threshold=0.5
Class: severe
Rules_15	passed counts:22
node_0: feature_name=RdRP:P323L	feature_id[15].value > threshold=0.5
node_66: feature_name=V1176F	feature_id[6].value <= threshold=0.5
node_67: feature_name=age	feature_id[0].value > threshold=0.5
node_91: feature_name=nsp14:I164ILV	feature_id[5].value <= threshold=0.5
node_92: feature_name=nsp4:M324I	feature_id[20].value <= threshold=0.5
node_93: feature_name=ORF3a:Q57H	feature_id[1].value <= threshold=0.5
node_94: feature_name=N:I292T	feature_id[21].value <= threshold=0.5
node_95: feature_name=age	feature_id[0].value <= threshold=1.5
node_96: feature_name=D614G	feature_id[3].value <= threshold=0.5
node_97: feature_name=N:G204R	feature_id[14].value > threshold=0.5
Class: severe
Rules_16	passed counts:21
node_0: feature_name=RdRP:P323L	feature_id[15].value > threshold=0.5
node_66: feature_name=V1176F	feature_id[6].value <= threshold=0.5
node_67: feature_name=age	feature_id[0].value > threshold=0.5
node_91: feature_name=nsp14:I164ILV	feature_id[5].value <= threshold=0.5
node_92: feature_name=nsp4:M324I	feature_id[20].value <= threshold=0.5
node_93: feature_name=ORF3a:Q57H	feature_id[1].value > threshold=0.5
node_147: feature_name=age	feature_id[0].value <= threshold=1.5
node_148: feature_name=N:S194L	feature_id[7].value <= threshold=0.5
node_149: feature_name=nsp14:A320V	feature_id[8].value > threshold=0.5
Class: severe
Rules_17	passed counts:21
node_0: feature_name=RdRP:P323L	feature_id[15].value > threshold=0.5
node_66: feature_name=V1176F	feature_id[6].value <= threshold=0.5
node_67: feature_name=age	feature_id[0].value <= threshold=0.5
node_68: feature_name=N:I292T	feature_id[21].value <= threshold=0.5
node_69: feature_name=nsp2:T85I	feature_id[4].value <= threshold=0.5
node_70: feature_name=N:S194L	feature_id[7].value <= threshold=0.5
node_71: feature_name=N439K	feature_id[13].value <= threshold=0.5
node_72: feature_name=nsp4:M324I	feature_id[20].value <= threshold=0.5
node_73: feature_name=N:R203K	feature_id[2].value > threshold=0.5
node_79: feature_name=nsp6:F35FILV	feature_id[23].value <= threshold=0.5
node_80: feature_name=N:G204R	feature_id[14].value > threshold=0.5
node_82: feature_name=nsp14:I164ILV	feature_id[5].value <= threshold=0.5
Class: mild
Rules_18	passed counts:19
node_0: feature_name=RdRP:P323L	feature_id[15].value > threshold=0.5
node_66: feature_name=V1176F	feature_id[6].value <= threshold=0.5
node_67: feature_name=age	feature_id[0].value > threshold=0.5
node_91: feature_name=nsp14:I164ILV	feature_id[5].value <= threshold=0.5
node_92: feature_name=nsp4:M324I	feature_id[20].value <= threshold=0.5
node_93: feature_name=ORF3a:Q57H	feature_id[1].value > threshold=0.5
node_147: feature_name=age	feature_id[0].value > threshold=1.5
node_171: feature_name=nsp6:L37F	feature_id[10].value <= threshold=0.5
node_172: feature_name=nsp2:T85I	feature_id[4].value <= threshold=0.5
Class: severe
Rules_19	passed counts:19
node_0: feature_name=RdRP:P323L	feature_id[15].value <= threshold=0.5
node_1: feature_name=nsp14:I164ILV	feature_id[5].value > threshold=0.5
node_53: feature_name=age	feature_id[0].value > threshold=0.5
node_55: feature_name=C361C*	feature_id[22].value <= threshold=0.5
node_56: feature_name=ORF8:L84S	feature_id[16].value > threshold=0.5
node_58: feature_name=nsp4:F308Y	feature_id[11].value <= threshold=0.5
Class: mild
Rules_20	passed counts:18
node_0: feature_name=RdRP:P323L	feature_id[15].value <= threshold=0.5
node_1: feature_name=nsp14:I164ILV	feature_id[5].value <= threshold=0.5
node_2: feature_name=N:P13L	feature_id[19].value <= threshold=0.5
node_3: feature_name=N:S202N	feature_id[17].value > threshold=0.5
node_35: feature_name=SNP:C241T	feature_id[12].value <= threshold=0.5
node_36: feature_name=age	feature_id[0].value > threshold=0.5
node_38: feature_name=D614G	feature_id[3].value <= threshold=0.5
node_39: feature_name=nsp6:L37F	feature_id[10].value <= threshold=0.5
Class: mild
Rules_21	passed counts:17
node_0: feature_name=RdRP:P323L	feature_id[15].value > threshold=0.5
node_66: feature_name=V1176F	feature_id[6].value <= threshold=0.5
node_67: feature_name=age	feature_id[0].value > threshold=0.5
node_91: feature_name=nsp14:I164ILV	feature_id[5].value <= threshold=0.5
node_92: feature_name=nsp4:M324I	feature_id[20].value <= threshold=0.5
node_93: feature_name=ORF3a:Q57H	feature_id[1].value > threshold=0.5
node_147: feature_name=age	feature_id[0].value <= threshold=1.5
node_148: feature_name=N:S194L	feature_id[7].value <= threshold=0.5
node_149: feature_name=nsp14:A320V	feature_id[8].value <= threshold=0.5
node_150: feature_name=D614G	feature_id[3].value <= threshold=0.5
node_151: feature_name=nsp2:T85I	feature_id[4].value <= threshold=0.5
Class: severe
Rules_22	passed counts:16
node_0: feature_name=RdRP:P323L	feature_id[15].value <= threshold=0.5
node_1: feature_name=nsp14:I164ILV	feature_id[5].value > threshold=0.5
node_53: feature_name=age	feature_id[0].value > threshold=0.5
node_55: feature_name=C361C*	feature_id[22].value > threshold=0.5
Class: mild
Rules_23	passed counts:15
node_0: feature_name=RdRP:P323L	feature_id[15].value > threshold=0.5
node_66: feature_name=V1176F	feature_id[6].value <= threshold=0.5
node_67: feature_name=age	feature_id[0].value > threshold=0.5
node_91: feature_name=nsp14:I164ILV	feature_id[5].value <= threshold=0.5
node_92: feature_name=nsp4:M324I	feature_id[20].value <= threshold=0.5
node_93: feature_name=ORF3a:Q57H	feature_id[1].value <= threshold=0.5
node_94: feature_name=N:I292T	feature_id[21].value <= threshold=0.5
node_95: feature_name=age	feature_id[0].value > threshold=1.5
node_129: feature_name=nsp6:L37F	feature_id[10].value <= threshold=0.5
node_130: feature_name=N:R203K	feature_id[2].value <= threshold=0.5
node_131: feature_name=N439K	feature_id[13].value <= threshold=0.5
Class: severe
Rules_24	passed counts:15
node_0: feature_name=RdRP:P323L	feature_id[15].value <= threshold=0.5
node_1: feature_name=nsp14:I164ILV	feature_id[5].value <= threshold=0.5
node_2: feature_name=N:P13L	feature_id[19].value > threshold=0.5
node_44: feature_name=age	feature_id[0].value <= threshold=0.5
Class: mild
Rules_25	passed counts:13
node_0: feature_name=RdRP:P323L	feature_id[15].value <= threshold=0.5
node_1: feature_name=nsp14:I164ILV	feature_id[5].value <= threshold=0.5
node_2: feature_name=N:P13L	feature_id[19].value <= threshold=0.5
node_3: feature_name=N:S202N	feature_id[17].value <= threshold=0.5
node_4: feature_name=nsp6:F35FILV	feature_id[23].value <= threshold=0.5
node_5: feature_name=age	feature_id[0].value > threshold=0.5
node_13: feature_name=ORF3a:Q57H	feature_id[1].value <= threshold=0.5
node_14: feature_name=age	feature_id[0].value <= threshold=1.5
node_15: feature_name=N:R203K	feature_id[2].value <= threshold=0.5
node_16: feature_name=nsp6:L37F	feature_id[10].value > threshold=0.5
Class: mild
Rules_26	passed counts:12
node_0: feature_name=RdRP:P323L	feature_id[15].value <= threshold=0.5
node_1: feature_name=nsp14:I164ILV	feature_id[5].value <= threshold=0.5
node_2: feature_name=N:P13L	feature_id[19].value <= threshold=0.5
node_3: feature_name=N:S202N	feature_id[17].value <= threshold=0.5
node_4: feature_name=nsp6:F35FILV	feature_id[23].value <= threshold=0.5
node_5: feature_name=age	feature_id[0].value > threshold=0.5
node_13: feature_name=ORF3a:Q57H	feature_id[1].value <= threshold=0.5
node_14: feature_name=age	feature_id[0].value <= threshold=1.5
node_15: feature_name=N:R203K	feature_id[2].value <= threshold=0.5
node_16: feature_name=nsp6:L37F	feature_id[10].value <= threshold=0.5
node_17: feature_name=D614G	feature_id[3].value <= threshold=0.5
node_18: feature_name=ORF8:L84S	feature_id[16].value > threshold=0.5
node_22: feature_name=nsp4:F308Y	feature_id[11].value <= threshold=0.5
Class: mild
Rules_27	passed counts:12
node_0: feature_name=RdRP:P323L	feature_id[15].value <= threshold=0.5
node_1: feature_name=nsp14:I164ILV	feature_id[5].value <= threshold=0.5
node_2: feature_name=N:P13L	feature_id[19].value <= threshold=0.5
node_3: feature_name=N:S202N	feature_id[17].value <= threshold=0.5
node_4: feature_name=nsp6:F35FILV	feature_id[23].value <= threshold=0.5
node_5: feature_name=age	feature_id[0].value > threshold=0.5
node_13: feature_name=ORF3a:Q57H	feature_id[1].value <= threshold=0.5
node_14: feature_name=age	feature_id[0].value <= threshold=1.5
node_15: feature_name=N:R203K	feature_id[2].value <= threshold=0.5
node_16: feature_name=nsp6:L37F	feature_id[10].value <= threshold=0.5
node_17: feature_name=D614G	feature_id[3].value <= threshold=0.5
node_18: feature_name=ORF8:L84S	feature_id[16].value <= threshold=0.5
node_19: feature_name=SNP:C241T	feature_id[12].value <= threshold=0.5
Class: severe
Rules_28	passed counts:10
node_0: feature_name=RdRP:P323L	feature_id[15].value > threshold=0.5
node_66: feature_name=V1176F	feature_id[6].value <= threshold=0.5
node_67: feature_name=age	feature_id[0].value > threshold=0.5
node_91: feature_name=nsp14:I164ILV	feature_id[5].value <= threshold=0.5
node_92: feature_name=nsp4:M324I	feature_id[20].value <= threshold=0.5
node_93: feature_name=ORF3a:Q57H	feature_id[1].value <= threshold=0.5
node_94: feature_name=N:I292T	feature_id[21].value > threshold=0.5
node_140: feature_name=age	feature_id[0].value > threshold=1.5
Class: severe
Rules_29	passed counts:10
node_0: feature_name=RdRP:P323L	feature_id[15].value > threshold=0.5
node_66: feature_name=V1176F	feature_id[6].value <= threshold=0.5
node_67: feature_name=age	feature_id[0].value <= threshold=0.5
node_68: feature_name=N:I292T	feature_id[21].value <= threshold=0.5
node_69: feature_name=nsp2:T85I	feature_id[4].value <= threshold=0.5
node_70: feature_name=N:S194L	feature_id[7].value <= threshold=0.5
node_71: feature_name=N439K	feature_id[13].value <= threshold=0.5
node_72: feature_name=nsp4:M324I	feature_id[20].value <= threshold=0.5
node_73: feature_name=N:R203K	feature_id[2].value <= threshold=0.5
node_74: feature_name=SNP:C241T	feature_id[12].value > threshold=0.5
node_76: feature_name=ORF3a:Q57H	feature_id[1].value > threshold=0.5
Class: mild
Rules_30	passed counts:9
node_0: feature_name=RdRP:P323L	feature_id[15].value > threshold=0.5
node_66: feature_name=V1176F	feature_id[6].value <= threshold=0.5
node_67: feature_name=age	feature_id[0].value > threshold=0.5
node_91: feature_name=nsp14:I164ILV	feature_id[5].value <= threshold=0.5
node_92: feature_name=nsp4:M324I	feature_id[20].value <= threshold=0.5
node_93: feature_name=ORF3a:Q57H	feature_id[1].value > threshold=0.5
node_147: feature_name=age	feature_id[0].value > threshold=1.5
node_171: feature_name=nsp6:L37F	feature_id[10].value <= threshold=0.5
node_172: feature_name=nsp2:T85I	feature_id[4].value > threshold=0.5
node_174: feature_name=nsp14:A320V	feature_id[8].value > threshold=0.5
Class: severe
Rules_31	passed counts:9
node_0: feature_name=RdRP:P323L	feature_id[15].value > threshold=0.5
node_66: feature_name=V1176F	feature_id[6].value <= threshold=0.5
node_67: feature_name=age	feature_id[0].value <= threshold=0.5
node_68: feature_name=N:I292T	feature_id[21].value <= threshold=0.5
node_69: feature_name=nsp2:T85I	feature_id[4].value <= threshold=0.5
node_70: feature_name=N:S194L	feature_id[7].value <= threshold=0.5
node_71: feature_name=N439K	feature_id[13].value <= threshold=0.5
node_72: feature_name=nsp4:M324I	feature_id[20].value <= threshold=0.5
node_73: feature_name=N:R203K	feature_id[2].value <= threshold=0.5
node_74: feature_name=SNP:C241T	feature_id[12].value > threshold=0.5
node_76: feature_name=ORF3a:Q57H	feature_id[1].value <= threshold=0.5
Class: mild
Rules_32	passed counts:9
node_0: feature_name=RdRP:P323L	feature_id[15].value <= threshold=0.5
node_1: feature_name=nsp14:I164ILV	feature_id[5].value <= threshold=0.5
node_2: feature_name=N:P13L	feature_id[19].value > threshold=0.5
node_44: feature_name=age	feature_id[0].value > threshold=0.5
node_46: feature_name=nsp6:F35FILV	feature_id[23].value > threshold=0.5
Class: mild
Rules_33	passed counts:8
node_0: feature_name=RdRP:P323L	feature_id[15].value <= threshold=0.5
node_1: feature_name=nsp14:I164ILV	feature_id[5].value <= threshold=0.5
node_2: feature_name=N:P13L	feature_id[19].value > threshold=0.5
node_44: feature_name=age	feature_id[0].value > threshold=0.5
node_46: feature_name=nsp6:F35FILV	feature_id[23].value <= threshold=0.5
node_47: feature_name=age	feature_id[0].value <= threshold=1.5
node_48: feature_name=nsp6:L37F	feature_id[10].value <= threshold=0.5
Class: mild
Rules_34	passed counts:7
node_0: feature_name=RdRP:P323L	feature_id[15].value > threshold=0.5
node_66: feature_name=V1176F	feature_id[6].value <= threshold=0.5
node_67: feature_name=age	feature_id[0].value > threshold=0.5
node_91: feature_name=nsp14:I164ILV	feature_id[5].value <= threshold=0.5
node_92: feature_name=nsp4:M324I	feature_id[20].value <= threshold=0.5
node_93: feature_name=ORF3a:Q57H	feature_id[1].value <= threshold=0.5
node_94: feature_name=N:I292T	feature_id[21].value <= threshold=0.5
node_95: feature_name=age	feature_id[0].value <= threshold=1.5
node_96: feature_name=D614G	feature_id[3].value > threshold=0.5
node_102: feature_name=N439K	feature_id[13].value <= threshold=0.5
node_103: feature_name=N:S194L	feature_id[7].value > threshold=0.5
Class: severe
Rules_35	passed counts:7
node_0: feature_name=RdRP:P323L	feature_id[15].value <= threshold=0.5
node_1: feature_name=nsp14:I164ILV	feature_id[5].value <= threshold=0.5
node_2: feature_name=N:P13L	feature_id[19].value <= threshold=0.5
node_3: feature_name=N:S202N	feature_id[17].value <= threshold=0.5
node_4: feature_name=nsp6:F35FILV	feature_id[23].value > threshold=0.5
Class: mild
Rules_36	passed counts:7
node_0: feature_name=RdRP:P323L	feature_id[15].value <= threshold=0.5
node_1: feature_name=nsp14:I164ILV	feature_id[5].value <= threshold=0.5
node_2: feature_name=N:P13L	feature_id[19].value <= threshold=0.5
node_3: feature_name=N:S202N	feature_id[17].value <= threshold=0.5
node_4: feature_name=nsp6:F35FILV	feature_id[23].value <= threshold=0.5
node_5: feature_name=age	feature_id[0].value > threshold=0.5
node_13: feature_name=ORF3a:Q57H	feature_id[1].value <= threshold=0.5
node_14: feature_name=age	feature_id[0].value <= threshold=1.5
node_15: feature_name=N:R203K	feature_id[2].value <= threshold=0.5
node_16: feature_name=nsp6:L37F	feature_id[10].value <= threshold=0.5
node_17: feature_name=D614G	feature_id[3].value > threshold=0.5
node_25: feature_name=SNP:C241T	feature_id[12].value > threshold=0.5
Class: severe
Rules_37	passed counts:6
node_0: feature_name=RdRP:P323L	feature_id[15].value > threshold=0.5
node_66: feature_name=V1176F	feature_id[6].value <= threshold=0.5
node_67: feature_name=age	feature_id[0].value > threshold=0.5
node_91: feature_name=nsp14:I164ILV	feature_id[5].value > threshold=0.5
node_179: feature_name=nsp2:T85I	feature_id[4].value <= threshold=0.5
node_180: feature_name=SNP:C241T	feature_id[12].value <= threshold=0.5
Class: mild
Rules_38	passed counts:6
node_0: feature_name=RdRP:P323L	feature_id[15].value > threshold=0.5
node_66: feature_name=V1176F	feature_id[6].value <= threshold=0.5
node_67: feature_name=age	feature_id[0].value > threshold=0.5
node_91: feature_name=nsp14:I164ILV	feature_id[5].value <= threshold=0.5
node_92: feature_name=nsp4:M324I	feature_id[20].value <= threshold=0.5
node_93: feature_name=ORF3a:Q57H	feature_id[1].value > threshold=0.5
node_147: feature_name=age	feature_id[0].value <= threshold=1.5
node_148: feature_name=N:S194L	feature_id[7].value > threshold=0.5
node_168: feature_name=D614G	feature_id[3].value <= threshold=0.5
Class: severe
Rules_39	passed counts:6
node_0: feature_name=RdRP:P323L	feature_id[15].value > threshold=0.5
node_66: feature_name=V1176F	feature_id[6].value <= threshold=0.5
node_67: feature_name=age	feature_id[0].value > threshold=0.5
node_91: feature_name=nsp14:I164ILV	feature_id[5].value <= threshold=0.5
node_92: feature_name=nsp4:M324I	feature_id[20].value <= threshold=0.5
node_93: feature_name=ORF3a:Q57H	feature_id[1].value <= threshold=0.5
node_94: feature_name=N:I292T	feature_id[21].value <= threshold=0.5
node_95: feature_name=age	feature_id[0].value <= threshold=1.5
node_96: feature_name=D614G	feature_id[3].value > threshold=0.5
node_102: feature_name=N439K	feature_id[13].value <= threshold=0.5
node_103: feature_name=N:S194L	feature_id[7].value <= threshold=0.5
node_104: feature_name=nsp6:F35FILV	feature_id[23].value <= threshold=0.5
node_105: feature_name=nsp6:L37F	feature_id[10].value > threshold=0.5
node_119: feature_name=N:R203K	feature_id[2].value > threshold=0.5
Class: mild
Rules_40	passed counts:6
node_0: feature_name=RdRP:P323L	feature_id[15].value > threshold=0.5
node_66: feature_name=V1176F	feature_id[6].value <= threshold=0.5
node_67: feature_name=age	feature_id[0].value <= threshold=0.5
node_68: feature_name=N:I292T	feature_id[21].value <= threshold=0.5
node_69: feature_name=nsp2:T85I	feature_id[4].value > threshold=0.5
Class: mild
Rules_41	passed counts:6
node_0: feature_name=RdRP:P323L	feature_id[15].value > threshold=0.5
node_66: feature_name=V1176F	feature_id[6].value <= threshold=0.5
node_67: feature_name=age	feature_id[0].value <= threshold=0.5
node_68: feature_name=N:I292T	feature_id[21].value <= threshold=0.5
node_69: feature_name=nsp2:T85I	feature_id[4].value <= threshold=0.5
node_70: feature_name=N:S194L	feature_id[7].value <= threshold=0.5
node_71: feature_name=N439K	feature_id[13].value > threshold=0.5
Class: mild
Rules_42	passed counts:6
node_0: feature_name=RdRP:P323L	feature_id[15].value <= threshold=0.5
node_1: feature_name=nsp14:I164ILV	feature_id[5].value <= threshold=0.5
node_2: feature_name=N:P13L	feature_id[19].value <= threshold=0.5
node_3: feature_name=N:S202N	feature_id[17].value > threshold=0.5
node_35: feature_name=SNP:C241T	feature_id[12].value <= threshold=0.5
node_36: feature_name=age	feature_id[0].value <= threshold=0.5
Class: mild
Rules_43	passed counts:5
node_0: feature_name=RdRP:P323L	feature_id[15].value > threshold=0.5
node_66: feature_name=V1176F	feature_id[6].value <= threshold=0.5
node_67: feature_name=age	feature_id[0].value > threshold=0.5
node_91: feature_name=nsp14:I164ILV	feature_id[5].value <= threshold=0.5
node_92: feature_name=nsp4:M324I	feature_id[20].value <= threshold=0.5
node_93: feature_name=ORF3a:Q57H	feature_id[1].value > threshold=0.5
node_147: feature_name=age	feature_id[0].value <= threshold=1.5
node_148: feature_name=N:S194L	feature_id[7].value <= threshold=0.5
node_149: feature_name=nsp14:A320V	feature_id[8].value <= threshold=0.5
node_150: feature_name=D614G	feature_id[3].value > threshold=0.5
node_154: feature_name=nsp6:L37F	feature_id[10].value > threshold=0.5
node_164: feature_name=nsp2:T85I	feature_id[4].value > threshold=0.5
Class: mild
Rules_44	passed counts:5
node_0: feature_name=RdRP:P323L	feature_id[15].value > threshold=0.5
node_66: feature_name=V1176F	feature_id[6].value <= threshold=0.5
node_67: feature_name=age	feature_id[0].value > threshold=0.5
node_91: feature_name=nsp14:I164ILV	feature_id[5].value <= threshold=0.5
node_92: feature_name=nsp4:M324I	feature_id[20].value <= threshold=0.5
node_93: feature_name=ORF3a:Q57H	feature_id[1].value <= threshold=0.5
node_94: feature_name=N:I292T	feature_id[21].value <= threshold=0.5
node_95: feature_name=age	feature_id[0].value <= threshold=1.5
node_96: feature_name=D614G	feature_id[3].value > threshold=0.5
node_102: feature_name=N439K	feature_id[13].value <= threshold=0.5
node_103: feature_name=N:S194L	feature_id[7].value <= threshold=0.5
node_104: feature_name=nsp6:F35FILV	feature_id[23].value <= threshold=0.5
node_105: feature_name=nsp6:L37F	feature_id[10].value > threshold=0.5
node_119: feature_name=N:R203K	feature_id[2].value <= threshold=0.5
Class: mild
Rules_45	passed counts:5
node_0: feature_name=RdRP:P323L	feature_id[15].value > threshold=0.5
node_66: feature_name=V1176F	feature_id[6].value <= threshold=0.5
node_67: feature_name=age	feature_id[0].value <= threshold=0.5
node_68: feature_name=N:I292T	feature_id[21].value <= threshold=0.5
node_69: feature_name=nsp2:T85I	feature_id[4].value <= threshold=0.5
node_70: feature_name=N:S194L	feature_id[7].value <= threshold=0.5
node_71: feature_name=N439K	feature_id[13].value <= threshold=0.5
node_72: feature_name=nsp4:M324I	feature_id[20].value > threshold=0.5
Class: mild
Rules_46	passed counts:5
node_0: feature_name=RdRP:P323L	feature_id[15].value <= threshold=0.5
node_1: feature_name=nsp14:I164ILV	feature_id[5].value <= threshold=0.5
node_2: feature_name=N:P13L	feature_id[19].value <= threshold=0.5
node_3: feature_name=N:S202N	feature_id[17].value <= threshold=0.5
node_4: feature_name=nsp6:F35FILV	feature_id[23].value <= threshold=0.5
node_5: feature_name=age	feature_id[0].value > threshold=0.5
node_13: feature_name=ORF3a:Q57H	feature_id[1].value > threshold=0.5
node_31: feature_name=N:S194L	feature_id[7].value <= threshold=0.5
Class: mild
Rules_47	passed counts:5
node_0: feature_name=RdRP:P323L	feature_id[15].value <= threshold=0.5
node_1: feature_name=nsp14:I164ILV	feature_id[5].value <= threshold=0.5
node_2: feature_name=N:P13L	feature_id[19].value <= threshold=0.5
node_3: feature_name=N:S202N	feature_id[17].value <= threshold=0.5
node_4: feature_name=nsp6:F35FILV	feature_id[23].value <= threshold=0.5
node_5: feature_name=age	feature_id[0].value > threshold=0.5
node_13: feature_name=ORF3a:Q57H	feature_id[1].value <= threshold=0.5
node_14: feature_name=age	feature_id[0].value > threshold=1.5
Class: severe
Rules_48	passed counts:5
node_0: feature_name=RdRP:P323L	feature_id[15].value <= threshold=0.5
node_1: feature_name=nsp14:I164ILV	feature_id[5].value <= threshold=0.5
node_2: feature_name=N:P13L	feature_id[19].value <= threshold=0.5
node_3: feature_name=N:S202N	feature_id[17].value <= threshold=0.5
node_4: feature_name=nsp6:F35FILV	feature_id[23].value <= threshold=0.5
node_5: feature_name=age	feature_id[0].value > threshold=0.5
node_13: feature_name=ORF3a:Q57H	feature_id[1].value <= threshold=0.5
node_14: feature_name=age	feature_id[0].value <= threshold=1.5
node_15: feature_name=N:R203K	feature_id[2].value <= threshold=0.5
node_16: feature_name=nsp6:L37F	feature_id[10].value <= threshold=0.5
node_17: feature_name=D614G	feature_id[3].value <= threshold=0.5
node_18: feature_name=ORF8:L84S	feature_id[16].value > threshold=0.5
node_22: feature_name=nsp4:F308Y	feature_id[11].value > threshold=0.5
Class: mild
Rules_49	passed counts:5
node_0: feature_name=RdRP:P323L	feature_id[15].value <= threshold=0.5
node_1: feature_name=nsp14:I164ILV	feature_id[5].value <= threshold=0.5
node_2: feature_name=N:P13L	feature_id[19].value <= threshold=0.5
node_3: feature_name=N:S202N	feature_id[17].value <= threshold=0.5
node_4: feature_name=nsp6:F35FILV	feature_id[23].value <= threshold=0.5
node_5: feature_name=age	feature_id[0].value <= threshold=0.5
node_6: feature_name=ORF8:L84S	feature_id[16].value <= threshold=0.5
node_7: feature_name=SNP:C241T	feature_id[12].value <= threshold=0.5
Class: mild
Rules_50	passed counts:4
node_0: feature_name=RdRP:P323L	feature_id[15].value > threshold=0.5
node_66: feature_name=V1176F	feature_id[6].value <= threshold=0.5
node_67: feature_name=age	feature_id[0].value > threshold=0.5
node_91: feature_name=nsp14:I164ILV	feature_id[5].value > threshold=0.5
node_179: feature_name=nsp2:T85I	feature_id[4].value > threshold=0.5
Class: mild
Rules_51	passed counts:4
node_0: feature_name=RdRP:P323L	feature_id[15].value <= threshold=0.5
node_1: feature_name=nsp14:I164ILV	feature_id[5].value <= threshold=0.5
node_2: feature_name=N:P13L	feature_id[19].value <= threshold=0.5
node_3: feature_name=N:S202N	feature_id[17].value <= threshold=0.5
node_4: feature_name=nsp6:F35FILV	feature_id[23].value <= threshold=0.5
node_5: feature_name=age	feature_id[0].value > threshold=0.5
node_13: feature_name=ORF3a:Q57H	feature_id[1].value <= threshold=0.5
node_14: feature_name=age	feature_id[0].value <= threshold=1.5
node_15: feature_name=N:R203K	feature_id[2].value > threshold=0.5
Class: severe
Rules_52	passed counts:3
node_0: feature_name=RdRP:P323L	feature_id[15].value > threshold=0.5
node_66: feature_name=V1176F	feature_id[6].value <= threshold=0.5
node_67: feature_name=age	feature_id[0].value > threshold=0.5
node_91: feature_name=nsp14:I164ILV	feature_id[5].value <= threshold=0.5
node_92: feature_name=nsp4:M324I	feature_id[20].value <= threshold=0.5
node_93: feature_name=ORF3a:Q57H	feature_id[1].value <= threshold=0.5
node_94: feature_name=N:I292T	feature_id[21].value > threshold=0.5
node_140: feature_name=age	feature_id[0].value <= threshold=1.5
node_141: feature_name=nsp6:L37F	feature_id[10].value > threshold=0.5
Class: severe
Rules_53	passed counts:3
node_0: feature_name=RdRP:P323L	feature_id[15].value > threshold=0.5
node_66: feature_name=V1176F	feature_id[6].value <= threshold=0.5
node_67: feature_name=age	feature_id[0].value > threshold=0.5
node_91: feature_name=nsp14:I164ILV	feature_id[5].value <= threshold=0.5
node_92: feature_name=nsp4:M324I	feature_id[20].value <= threshold=0.5
node_93: feature_name=ORF3a:Q57H	feature_id[1].value <= threshold=0.5
node_94: feature_name=N:I292T	feature_id[21].value <= threshold=0.5
node_95: feature_name=age	feature_id[0].value <= threshold=1.5
node_96: feature_name=D614G	feature_id[3].value > threshold=0.5
node_102: feature_name=N439K	feature_id[13].value <= threshold=0.5
node_103: feature_name=N:S194L	feature_id[7].value <= threshold=0.5
node_104: feature_name=nsp6:F35FILV	feature_id[23].value > threshold=0.5
Class: mild
Rules_54	passed counts:3
node_0: feature_name=RdRP:P323L	feature_id[15].value > threshold=0.5
node_66: feature_name=V1176F	feature_id[6].value <= threshold=0.5
node_67: feature_name=age	feature_id[0].value > threshold=0.5
node_91: feature_name=nsp14:I164ILV	feature_id[5].value <= threshold=0.5
node_92: feature_name=nsp4:M324I	feature_id[20].value <= threshold=0.5
node_93: feature_name=ORF3a:Q57H	feature_id[1].value <= threshold=0.5
node_94: feature_name=N:I292T	feature_id[21].value <= threshold=0.5
node_95: feature_name=age	feature_id[0].value <= threshold=1.5
node_96: feature_name=D614G	feature_id[3].value > threshold=0.5
node_102: feature_name=N439K	feature_id[13].value <= threshold=0.5
node_103: feature_name=N:S194L	feature_id[7].value <= threshold=0.5
node_104: feature_name=nsp6:F35FILV	feature_id[23].value <= threshold=0.5
node_105: feature_name=nsp6:L37F	feature_id[10].value <= threshold=0.5
node_106: feature_name=N:R203K	feature_id[2].value <= threshold=0.5
node_107: feature_name=nsp2:T85I	feature_id[4].value <= threshold=0.5
node_108: feature_name=SNP:C241T	feature_id[12].value <= threshold=0.5
Class: severe
Rules_55	passed counts:3
node_0: feature_name=RdRP:P323L	feature_id[15].value <= threshold=0.5
node_1: feature_name=nsp14:I164ILV	feature_id[5].value <= threshold=0.5
node_2: feature_name=N:P13L	feature_id[19].value <= threshold=0.5
node_3: feature_name=N:S202N	feature_id[17].value <= threshold=0.5
node_4: feature_name=nsp6:F35FILV	feature_id[23].value <= threshold=0.5
node_5: feature_name=age	feature_id[0].value > threshold=0.5
node_13: feature_name=ORF3a:Q57H	feature_id[1].value <= threshold=0.5
node_14: feature_name=age	feature_id[0].value <= threshold=1.5
node_15: feature_name=N:R203K	feature_id[2].value <= threshold=0.5
node_16: feature_name=nsp6:L37F	feature_id[10].value <= threshold=0.5
node_17: feature_name=D614G	feature_id[3].value > threshold=0.5
node_25: feature_name=SNP:C241T	feature_id[12].value <= threshold=0.5
Class: mild
Rules_56	passed counts:2
node_0: feature_name=RdRP:P323L	feature_id[15].value > threshold=0.5
node_66: feature_name=V1176F	feature_id[6].value <= threshold=0.5
node_67: feature_name=age	feature_id[0].value > threshold=0.5
node_91: feature_name=nsp14:I164ILV	feature_id[5].value > threshold=0.5
node_179: feature_name=nsp2:T85I	feature_id[4].value <= threshold=0.5
node_180: feature_name=SNP:C241T	feature_id[12].value > threshold=0.5
node_182: feature_name=N:R203K	feature_id[2].value > threshold=0.5
Class: mild
Rules_57	passed counts:2
node_0: feature_name=RdRP:P323L	feature_id[15].value > threshold=0.5
node_66: feature_name=V1176F	feature_id[6].value <= threshold=0.5
node_67: feature_name=age	feature_id[0].value > threshold=0.5
node_91: feature_name=nsp14:I164ILV	feature_id[5].value <= threshold=0.5
node_92: feature_name=nsp4:M324I	feature_id[20].value <= threshold=0.5
node_93: feature_name=ORF3a:Q57H	feature_id[1].value > threshold=0.5
node_147: feature_name=age	feature_id[0].value <= threshold=1.5
node_148: feature_name=N:S194L	feature_id[7].value <= threshold=0.5
node_149: feature_name=nsp14:A320V	feature_id[8].value <= threshold=0.5
node_150: feature_name=D614G	feature_id[3].value > threshold=0.5
node_154: feature_name=nsp6:L37F	feature_id[10].value <= threshold=0.5
node_155: feature_name=N:R203K	feature_id[2].value > threshold=0.5
node_161: feature_name=N:G204R	feature_id[14].value > threshold=0.5
Class: mild
Rules_58	passed counts:2
node_0: feature_name=RdRP:P323L	feature_id[15].value > threshold=0.5
node_66: feature_name=V1176F	feature_id[6].value <= threshold=0.5
node_67: feature_name=age	feature_id[0].value > threshold=0.5
node_91: feature_name=nsp14:I164ILV	feature_id[5].value <= threshold=0.5
node_92: feature_name=nsp4:M324I	feature_id[20].value <= threshold=0.5
node_93: feature_name=ORF3a:Q57H	feature_id[1].value > threshold=0.5
node_147: feature_name=age	feature_id[0].value <= threshold=1.5
node_148: feature_name=N:S194L	feature_id[7].value <= threshold=0.5
node_149: feature_name=nsp14:A320V	feature_id[8].value <= threshold=0.5
node_150: feature_name=D614G	feature_id[3].value > threshold=0.5
node_154: feature_name=nsp6:L37F	feature_id[10].value <= threshold=0.5
node_155: feature_name=N:R203K	feature_id[2].value > threshold=0.5
node_161: feature_name=N:G204R	feature_id[14].value <= threshold=0.5
Class: mild
Rules_59	passed counts:2
node_0: feature_name=RdRP:P323L	feature_id[15].value > threshold=0.5
node_66: feature_name=V1176F	feature_id[6].value <= threshold=0.5
node_67: feature_name=age	feature_id[0].value > threshold=0.5
node_91: feature_name=nsp14:I164ILV	feature_id[5].value <= threshold=0.5
node_92: feature_name=nsp4:M324I	feature_id[20].value <= threshold=0.5
node_93: feature_name=ORF3a:Q57H	feature_id[1].value > threshold=0.5
node_147: feature_name=age	feature_id[0].value <= threshold=1.5
node_148: feature_name=N:S194L	feature_id[7].value <= threshold=0.5
node_149: feature_name=nsp14:A320V	feature_id[8].value <= threshold=0.5
node_150: feature_name=D614G	feature_id[3].value <= threshold=0.5
node_151: feature_name=nsp2:T85I	feature_id[4].value > threshold=0.5
Class: mild
Rules_60	passed counts:2
node_0: feature_name=RdRP:P323L	feature_id[15].value > threshold=0.5
node_66: feature_name=V1176F	feature_id[6].value <= threshold=0.5
node_67: feature_name=age	feature_id[0].value > threshold=0.5
node_91: feature_name=nsp14:I164ILV	feature_id[5].value <= threshold=0.5
node_92: feature_name=nsp4:M324I	feature_id[20].value <= threshold=0.5
node_93: feature_name=ORF3a:Q57H	feature_id[1].value <= threshold=0.5
node_94: feature_name=N:I292T	feature_id[21].value > threshold=0.5
node_140: feature_name=age	feature_id[0].value <= threshold=1.5
node_141: feature_name=nsp6:L37F	feature_id[10].value <= threshold=0.5
node_142: feature_name=SNP:C241T	feature_id[12].value <= threshold=0.5
Class: severe
Rules_61	passed counts:2
node_0: feature_name=RdRP:P323L	feature_id[15].value > threshold=0.5
node_66: feature_name=V1176F	feature_id[6].value <= threshold=0.5
node_67: feature_name=age	feature_id[0].value > threshold=0.5
node_91: feature_name=nsp14:I164ILV	feature_id[5].value <= threshold=0.5
node_92: feature_name=nsp4:M324I	feature_id[20].value <= threshold=0.5
node_93: feature_name=ORF3a:Q57H	feature_id[1].value <= threshold=0.5
node_94: feature_name=N:I292T	feature_id[21].value <= threshold=0.5
node_95: feature_name=age	feature_id[0].value > threshold=1.5
node_129: feature_name=nsp6:L37F	feature_id[10].value <= threshold=0.5
node_130: feature_name=N:R203K	feature_id[2].value > threshold=0.5
node_134: feature_name=D614G	feature_id[3].value <= threshold=0.5
Class: severe
Rules_62	passed counts:2
node_0: feature_name=RdRP:P323L	feature_id[15].value > threshold=0.5
node_66: feature_name=V1176F	feature_id[6].value <= threshold=0.5
node_67: feature_name=age	feature_id[0].value > threshold=0.5
node_91: feature_name=nsp14:I164ILV	feature_id[5].value <= threshold=0.5
node_92: feature_name=nsp4:M324I	feature_id[20].value <= threshold=0.5
node_93: feature_name=ORF3a:Q57H	feature_id[1].value <= threshold=0.5
node_94: feature_name=N:I292T	feature_id[21].value <= threshold=0.5
node_95: feature_name=age	feature_id[0].value > threshold=1.5
node_129: feature_name=nsp6:L37F	feature_id[10].value <= threshold=0.5
node_130: feature_name=N:R203K	feature_id[2].value <= threshold=0.5
node_131: feature_name=N439K	feature_id[13].value > threshold=0.5
Class: severe
Rules_63	passed counts:2
node_0: feature_name=RdRP:P323L	feature_id[15].value > threshold=0.5
node_66: feature_name=V1176F	feature_id[6].value <= threshold=0.5
node_67: feature_name=age	feature_id[0].value > threshold=0.5
node_91: feature_name=nsp14:I164ILV	feature_id[5].value <= threshold=0.5
node_92: feature_name=nsp4:M324I	feature_id[20].value <= threshold=0.5
node_93: feature_name=ORF3a:Q57H	feature_id[1].value <= threshold=0.5
node_94: feature_name=N:I292T	feature_id[21].value <= threshold=0.5
node_95: feature_name=age	feature_id[0].value <= threshold=1.5
node_96: feature_name=D614G	feature_id[3].value <= threshold=0.5
node_97: feature_name=N:G204R	feature_id[14].value <= threshold=0.5
node_98: feature_name=N:S194L	feature_id[7].value <= threshold=0.5
Class: mild
Rules_64	passed counts:2
node_0: feature_name=RdRP:P323L	feature_id[15].value > threshold=0.5
node_66: feature_name=V1176F	feature_id[6].value <= threshold=0.5
node_67: feature_name=age	feature_id[0].value <= threshold=0.5
node_68: feature_name=N:I292T	feature_id[21].value > threshold=0.5
Class: severe
Rules_65	passed counts:2
node_0: feature_name=RdRP:P323L	feature_id[15].value <= threshold=0.5
node_1: feature_name=nsp14:I164ILV	feature_id[5].value > threshold=0.5
node_53: feature_name=age	feature_id[0].value > threshold=0.5
node_55: feature_name=C361C*	feature_id[22].value <= threshold=0.5
node_56: feature_name=ORF8:L84S	feature_id[16].value <= threshold=0.5
Class: mild
Rules_66	passed counts:2
node_0: feature_name=RdRP:P323L	feature_id[15].value <= threshold=0.5
node_1: feature_name=nsp14:I164ILV	feature_id[5].value <= threshold=0.5
node_2: feature_name=N:P13L	feature_id[19].value <= threshold=0.5
node_3: feature_name=N:S202N	feature_id[17].value <= threshold=0.5
node_4: feature_name=nsp6:F35FILV	feature_id[23].value <= threshold=0.5
node_5: feature_name=age	feature_id[0].value > threshold=0.5
node_13: feature_name=ORF3a:Q57H	feature_id[1].value > threshold=0.5
node_31: feature_name=N:S194L	feature_id[7].value > threshold=0.5
Class: mild
Rules_67	passed counts:2
node_0: feature_name=RdRP:P323L	feature_id[15].value <= threshold=0.5
node_1: feature_name=nsp14:I164ILV	feature_id[5].value <= threshold=0.5
node_2: feature_name=N:P13L	feature_id[19].value <= threshold=0.5
node_3: feature_name=N:S202N	feature_id[17].value <= threshold=0.5
node_4: feature_name=nsp6:F35FILV	feature_id[23].value <= threshold=0.5
node_5: feature_name=age	feature_id[0].value > threshold=0.5
node_13: feature_name=ORF3a:Q57H	feature_id[1].value <= threshold=0.5
node_14: feature_name=age	feature_id[0].value <= threshold=1.5
node_15: feature_name=N:R203K	feature_id[2].value <= threshold=0.5
node_16: feature_name=nsp6:L37F	feature_id[10].value <= threshold=0.5
node_17: feature_name=D614G	feature_id[3].value <= threshold=0.5
node_18: feature_name=ORF8:L84S	feature_id[16].value <= threshold=0.5
node_19: feature_name=SNP:C241T	feature_id[12].value > threshold=0.5
Class: mild
Rules_68	passed counts:2
node_0: feature_name=RdRP:P323L	feature_id[15].value <= threshold=0.5
node_1: feature_name=nsp14:I164ILV	feature_id[5].value <= threshold=0.5
node_2: feature_name=N:P13L	feature_id[19].value <= threshold=0.5
node_3: feature_name=N:S202N	feature_id[17].value <= threshold=0.5
node_4: feature_name=nsp6:F35FILV	feature_id[23].value <= threshold=0.5
node_5: feature_name=age	feature_id[0].value <= threshold=0.5
node_6: feature_name=ORF8:L84S	feature_id[16].value > threshold=0.5
Class: mild
Rules_69	passed counts:2
node_0: feature_name=RdRP:P323L	feature_id[15].value <= threshold=0.5
node_1: feature_name=nsp14:I164ILV	feature_id[5].value <= threshold=0.5
node_2: feature_name=N:P13L	feature_id[19].value <= threshold=0.5
node_3: feature_name=N:S202N	feature_id[17].value <= threshold=0.5
node_4: feature_name=nsp6:F35FILV	feature_id[23].value <= threshold=0.5
node_5: feature_name=age	feature_id[0].value <= threshold=0.5
node_6: feature_name=ORF8:L84S	feature_id[16].value <= threshold=0.5
node_7: feature_name=SNP:C241T	feature_id[12].value > threshold=0.5
node_9: feature_name=N:G204R	feature_id[14].value <= threshold=0.5
Class: mild
Rules_70	passed counts:1
node_0: feature_name=RdRP:P323L	feature_id[15].value > threshold=0.5
node_66: feature_name=V1176F	feature_id[6].value <= threshold=0.5
node_67: feature_name=age	feature_id[0].value > threshold=0.5
node_91: feature_name=nsp14:I164ILV	feature_id[5].value > threshold=0.5
node_179: feature_name=nsp2:T85I	feature_id[4].value <= threshold=0.5
node_180: feature_name=SNP:C241T	feature_id[12].value > threshold=0.5
node_182: feature_name=N:R203K	feature_id[2].value <= threshold=0.5
node_183: feature_name=ORF3a:Q57H	feature_id[1].value > threshold=0.5
Class: mild
Rules_71	passed counts:1
node_0: feature_name=RdRP:P323L	feature_id[15].value > threshold=0.5
node_66: feature_name=V1176F	feature_id[6].value <= threshold=0.5
node_67: feature_name=age	feature_id[0].value > threshold=0.5
node_91: feature_name=nsp14:I164ILV	feature_id[5].value > threshold=0.5
node_179: feature_name=nsp2:T85I	feature_id[4].value <= threshold=0.5
node_180: feature_name=SNP:C241T	feature_id[12].value > threshold=0.5
node_182: feature_name=N:R203K	feature_id[2].value <= threshold=0.5
node_183: feature_name=ORF3a:Q57H	feature_id[1].value <= threshold=0.5
node_184: feature_name=age	feature_id[0].value > threshold=1.5
Class: mild
Rules_72	passed counts:1
node_0: feature_name=RdRP:P323L	feature_id[15].value > threshold=0.5
node_66: feature_name=V1176F	feature_id[6].value <= threshold=0.5
node_67: feature_name=age	feature_id[0].value > threshold=0.5
node_91: feature_name=nsp14:I164ILV	feature_id[5].value > threshold=0.5
node_179: feature_name=nsp2:T85I	feature_id[4].value <= threshold=0.5
node_180: feature_name=SNP:C241T	feature_id[12].value > threshold=0.5
node_182: feature_name=N:R203K	feature_id[2].value <= threshold=0.5
node_183: feature_name=ORF3a:Q57H	feature_id[1].value <= threshold=0.5
node_184: feature_name=age	feature_id[0].value <= threshold=1.5
node_185: feature_name=C361C*	feature_id[22].value > threshold=0.5
Class: mild
Rules_73	passed counts:1
node_0: feature_name=RdRP:P323L	feature_id[15].value > threshold=0.5
node_66: feature_name=V1176F	feature_id[6].value <= threshold=0.5
node_67: feature_name=age	feature_id[0].value > threshold=0.5
node_91: feature_name=nsp14:I164ILV	feature_id[5].value <= threshold=0.5
node_92: feature_name=nsp4:M324I	feature_id[20].value <= threshold=0.5
node_93: feature_name=ORF3a:Q57H	feature_id[1].value > threshold=0.5
node_147: feature_name=age	feature_id[0].value > threshold=1.5
node_171: feature_name=nsp6:L37F	feature_id[10].value > threshold=0.5
Class: mild
Rules_74	passed counts:1
node_0: feature_name=RdRP:P323L	feature_id[15].value > threshold=0.5
node_66: feature_name=V1176F	feature_id[6].value <= threshold=0.5
node_67: feature_name=age	feature_id[0].value > threshold=0.5
node_91: feature_name=nsp14:I164ILV	feature_id[5].value <= threshold=0.5
node_92: feature_name=nsp4:M324I	feature_id[20].value <= threshold=0.5
node_93: feature_name=ORF3a:Q57H	feature_id[1].value > threshold=0.5
node_147: feature_name=age	feature_id[0].value <= threshold=1.5
node_148: feature_name=N:S194L	feature_id[7].value <= threshold=0.5
node_149: feature_name=nsp14:A320V	feature_id[8].value <= threshold=0.5
node_150: feature_name=D614G	feature_id[3].value > threshold=0.5
node_154: feature_name=nsp6:L37F	feature_id[10].value > threshold=0.5
node_164: feature_name=nsp2:T85I	feature_id[4].value <= threshold=0.5
Class: severe
Rules_75	passed counts:1
node_0: feature_name=RdRP:P323L	feature_id[15].value > threshold=0.5
node_66: feature_name=V1176F	feature_id[6].value <= threshold=0.5
node_67: feature_name=age	feature_id[0].value > threshold=0.5
node_91: feature_name=nsp14:I164ILV	feature_id[5].value <= threshold=0.5
node_92: feature_name=nsp4:M324I	feature_id[20].value <= threshold=0.5
node_93: feature_name=ORF3a:Q57H	feature_id[1].value > threshold=0.5
node_147: feature_name=age	feature_id[0].value <= threshold=1.5
node_148: feature_name=N:S194L	feature_id[7].value <= threshold=0.5
node_149: feature_name=nsp14:A320V	feature_id[8].value <= threshold=0.5
node_150: feature_name=D614G	feature_id[3].value > threshold=0.5
node_154: feature_name=nsp6:L37F	feature_id[10].value <= threshold=0.5
node_155: feature_name=N:R203K	feature_id[2].value <= threshold=0.5
node_156: feature_name=SNP:C241T	feature_id[12].value <= threshold=0.5
Class: severe
Rules_76	passed counts:1
node_0: feature_name=RdRP:P323L	feature_id[15].value > threshold=0.5
node_66: feature_name=V1176F	feature_id[6].value <= threshold=0.5
node_67: feature_name=age	feature_id[0].value > threshold=0.5
node_91: feature_name=nsp14:I164ILV	feature_id[5].value <= threshold=0.5
node_92: feature_name=nsp4:M324I	feature_id[20].value <= threshold=0.5
node_93: feature_name=ORF3a:Q57H	feature_id[1].value <= threshold=0.5
node_94: feature_name=N:I292T	feature_id[21].value <= threshold=0.5
node_95: feature_name=age	feature_id[0].value > threshold=1.5
node_129: feature_name=nsp6:L37F	feature_id[10].value > threshold=0.5
node_137: feature_name=N:R203K	feature_id[2].value > threshold=0.5
Class: severe
Rules_77	passed counts:1
node_0: feature_name=RdRP:P323L	feature_id[15].value > threshold=0.5
node_66: feature_name=V1176F	feature_id[6].value <= threshold=0.5
node_67: feature_name=age	feature_id[0].value > threshold=0.5
node_91: feature_name=nsp14:I164ILV	feature_id[5].value <= threshold=0.5
node_92: feature_name=nsp4:M324I	feature_id[20].value <= threshold=0.5
node_93: feature_name=ORF3a:Q57H	feature_id[1].value <= threshold=0.5
node_94: feature_name=N:I292T	feature_id[21].value <= threshold=0.5
node_95: feature_name=age	feature_id[0].value > threshold=1.5
node_129: feature_name=nsp6:L37F	feature_id[10].value > threshold=0.5
node_137: feature_name=N:R203K	feature_id[2].value <= threshold=0.5
Class: mild
Rules_78	passed counts:1
node_0: feature_name=RdRP:P323L	feature_id[15].value > threshold=0.5
node_66: feature_name=V1176F	feature_id[6].value <= threshold=0.5
node_67: feature_name=age	feature_id[0].value > threshold=0.5
node_91: feature_name=nsp14:I164ILV	feature_id[5].value <= threshold=0.5
node_92: feature_name=nsp4:M324I	feature_id[20].value <= threshold=0.5
node_93: feature_name=ORF3a:Q57H	feature_id[1].value <= threshold=0.5
node_94: feature_name=N:I292T	feature_id[21].value <= threshold=0.5
node_95: feature_name=age	feature_id[0].value <= threshold=1.5
node_96: feature_name=D614G	feature_id[3].value > threshold=0.5
node_102: feature_name=N439K	feature_id[13].value > threshold=0.5
node_124: feature_name=N:P13L	feature_id[19].value > threshold=0.5
Class: mild
Rules_79	passed counts:1
node_0: feature_name=RdRP:P323L	feature_id[15].value > threshold=0.5
node_66: feature_name=V1176F	feature_id[6].value <= threshold=0.5
node_67: feature_name=age	feature_id[0].value > threshold=0.5
node_91: feature_name=nsp14:I164ILV	feature_id[5].value <= threshold=0.5
node_92: feature_name=nsp4:M324I	feature_id[20].value <= threshold=0.5
node_93: feature_name=ORF3a:Q57H	feature_id[1].value <= threshold=0.5
node_94: feature_name=N:I292T	feature_id[21].value <= threshold=0.5
node_95: feature_name=age	feature_id[0].value <= threshold=1.5
node_96: feature_name=D614G	feature_id[3].value > threshold=0.5
node_102: feature_name=N439K	feature_id[13].value > threshold=0.5
node_124: feature_name=N:P13L	feature_id[19].value <= threshold=0.5
node_125: feature_name=N:R203K	feature_id[2].value > threshold=0.5
Class: mild
Rules_80	passed counts:1
node_0: feature_name=RdRP:P323L	feature_id[15].value > threshold=0.5
node_66: feature_name=V1176F	feature_id[6].value <= threshold=0.5
node_67: feature_name=age	feature_id[0].value > threshold=0.5
node_91: feature_name=nsp14:I164ILV	feature_id[5].value <= threshold=0.5
node_92: feature_name=nsp4:M324I	feature_id[20].value <= threshold=0.5
node_93: feature_name=ORF3a:Q57H	feature_id[1].value <= threshold=0.5
node_94: feature_name=N:I292T	feature_id[21].value <= threshold=0.5
node_95: feature_name=age	feature_id[0].value <= threshold=1.5
node_96: feature_name=D614G	feature_id[3].value > threshold=0.5
node_102: feature_name=N439K	feature_id[13].value <= threshold=0.5
node_103: feature_name=N:S194L	feature_id[7].value <= threshold=0.5
node_104: feature_name=nsp6:F35FILV	feature_id[23].value <= threshold=0.5
node_105: feature_name=nsp6:L37F	feature_id[10].value <= threshold=0.5
node_106: feature_name=N:R203K	feature_id[2].value > threshold=0.5
node_112: feature_name=SNP:C241T	feature_id[12].value > threshold=0.5
node_114: feature_name=nsp2:T85I	feature_id[4].value > threshold=0.5
Class: mild
Rules_81	passed counts:1
node_0: feature_name=RdRP:P323L	feature_id[15].value > threshold=0.5
node_66: feature_name=V1176F	feature_id[6].value <= threshold=0.5
node_67: feature_name=age	feature_id[0].value > threshold=0.5
node_91: feature_name=nsp14:I164ILV	feature_id[5].value <= threshold=0.5
node_92: feature_name=nsp4:M324I	feature_id[20].value <= threshold=0.5
node_93: feature_name=ORF3a:Q57H	feature_id[1].value <= threshold=0.5
node_94: feature_name=N:I292T	feature_id[21].value <= threshold=0.5
node_95: feature_name=age	feature_id[0].value <= threshold=1.5
node_96: feature_name=D614G	feature_id[3].value > threshold=0.5
node_102: feature_name=N439K	feature_id[13].value <= threshold=0.5
node_103: feature_name=N:S194L	feature_id[7].value <= threshold=0.5
node_104: feature_name=nsp6:F35FILV	feature_id[23].value <= threshold=0.5
node_105: feature_name=nsp6:L37F	feature_id[10].value <= threshold=0.5
node_106: feature_name=N:R203K	feature_id[2].value > threshold=0.5
node_112: feature_name=SNP:C241T	feature_id[12].value > threshold=0.5
node_114: feature_name=nsp2:T85I	feature_id[4].value <= threshold=0.5
node_115: feature_name=N:G204R	feature_id[14].value <= threshold=0.5
Class: mild
Rules_82	passed counts:1
node_0: feature_name=RdRP:P323L	feature_id[15].value > threshold=0.5
node_66: feature_name=V1176F	feature_id[6].value <= threshold=0.5
node_67: feature_name=age	feature_id[0].value > threshold=0.5
node_91: feature_name=nsp14:I164ILV	feature_id[5].value <= threshold=0.5
node_92: feature_name=nsp4:M324I	feature_id[20].value <= threshold=0.5
node_93: feature_name=ORF3a:Q57H	feature_id[1].value <= threshold=0.5
node_94: feature_name=N:I292T	feature_id[21].value <= threshold=0.5
node_95: feature_name=age	feature_id[0].value <= threshold=1.5
node_96: feature_name=D614G	feature_id[3].value > threshold=0.5
node_102: feature_name=N439K	feature_id[13].value <= threshold=0.5
node_103: feature_name=N:S194L	feature_id[7].value <= threshold=0.5
node_104: feature_name=nsp6:F35FILV	feature_id[23].value <= threshold=0.5
node_105: feature_name=nsp6:L37F	feature_id[10].value <= threshold=0.5
node_106: feature_name=N:R203K	feature_id[2].value > threshold=0.5
node_112: feature_name=SNP:C241T	feature_id[12].value <= threshold=0.5
Class: mild
Rules_83	passed counts:1
node_0: feature_name=RdRP:P323L	feature_id[15].value > threshold=0.5
node_66: feature_name=V1176F	feature_id[6].value <= threshold=0.5
node_67: feature_name=age	feature_id[0].value > threshold=0.5
node_91: feature_name=nsp14:I164ILV	feature_id[5].value <= threshold=0.5
node_92: feature_name=nsp4:M324I	feature_id[20].value <= threshold=0.5
node_93: feature_name=ORF3a:Q57H	feature_id[1].value <= threshold=0.5
node_94: feature_name=N:I292T	feature_id[21].value <= threshold=0.5
node_95: feature_name=age	feature_id[0].value <= threshold=1.5
node_96: feature_name=D614G	feature_id[3].value > threshold=0.5
node_102: feature_name=N439K	feature_id[13].value <= threshold=0.5
node_103: feature_name=N:S194L	feature_id[7].value <= threshold=0.5
node_104: feature_name=nsp6:F35FILV	feature_id[23].value <= threshold=0.5
node_105: feature_name=nsp6:L37F	feature_id[10].value <= threshold=0.5
node_106: feature_name=N:R203K	feature_id[2].value <= threshold=0.5
node_107: feature_name=nsp2:T85I	feature_id[4].value > threshold=0.5
Class: severe
Rules_84	passed counts:1
node_0: feature_name=RdRP:P323L	feature_id[15].value > threshold=0.5
node_66: feature_name=V1176F	feature_id[6].value <= threshold=0.5
node_67: feature_name=age	feature_id[0].value > threshold=0.5
node_91: feature_name=nsp14:I164ILV	feature_id[5].value <= threshold=0.5
node_92: feature_name=nsp4:M324I	feature_id[20].value <= threshold=0.5
node_93: feature_name=ORF3a:Q57H	feature_id[1].value <= threshold=0.5
node_94: feature_name=N:I292T	feature_id[21].value <= threshold=0.5
node_95: feature_name=age	feature_id[0].value <= threshold=1.5
node_96: feature_name=D614G	feature_id[3].value <= threshold=0.5
node_97: feature_name=N:G204R	feature_id[14].value <= threshold=0.5
node_98: feature_name=N:S194L	feature_id[7].value > threshold=0.5
Class: severe
Rules_85	passed counts:1
node_0: feature_name=RdRP:P323L	feature_id[15].value > threshold=0.5
node_66: feature_name=V1176F	feature_id[6].value <= threshold=0.5
node_67: feature_name=age	feature_id[0].value <= threshold=0.5
node_68: feature_name=N:I292T	feature_id[21].value <= threshold=0.5
node_69: feature_name=nsp2:T85I	feature_id[4].value <= threshold=0.5
node_70: feature_name=N:S194L	feature_id[7].value > threshold=0.5
Class: severe
Rules_86	passed counts:1
node_0: feature_name=RdRP:P323L	feature_id[15].value > threshold=0.5
node_66: feature_name=V1176F	feature_id[6].value <= threshold=0.5
node_67: feature_name=age	feature_id[0].value <= threshold=0.5
node_68: feature_name=N:I292T	feature_id[21].value <= threshold=0.5
node_69: feature_name=nsp2:T85I	feature_id[4].value <= threshold=0.5
node_70: feature_name=N:S194L	feature_id[7].value <= threshold=0.5
node_71: feature_name=N439K	feature_id[13].value <= threshold=0.5
node_72: feature_name=nsp4:M324I	feature_id[20].value <= threshold=0.5
node_73: feature_name=N:R203K	feature_id[2].value > threshold=0.5
node_79: feature_name=nsp6:F35FILV	feature_id[23].value > threshold=0.5
Class: mild
Rules_87	passed counts:1
node_0: feature_name=RdRP:P323L	feature_id[15].value > threshold=0.5
node_66: feature_name=V1176F	feature_id[6].value <= threshold=0.5
node_67: feature_name=age	feature_id[0].value <= threshold=0.5
node_68: feature_name=N:I292T	feature_id[21].value <= threshold=0.5
node_69: feature_name=nsp2:T85I	feature_id[4].value <= threshold=0.5
node_70: feature_name=N:S194L	feature_id[7].value <= threshold=0.5
node_71: feature_name=N439K	feature_id[13].value <= threshold=0.5
node_72: feature_name=nsp4:M324I	feature_id[20].value <= threshold=0.5
node_73: feature_name=N:R203K	feature_id[2].value > threshold=0.5
node_79: feature_name=nsp6:F35FILV	feature_id[23].value <= threshold=0.5
node_80: feature_name=N:G204R	feature_id[14].value > threshold=0.5
node_82: feature_name=nsp14:I164ILV	feature_id[5].value > threshold=0.5
Class: mild
Rules_88	passed counts:1
node_0: feature_name=RdRP:P323L	feature_id[15].value > threshold=0.5
node_66: feature_name=V1176F	feature_id[6].value <= threshold=0.5
node_67: feature_name=age	feature_id[0].value <= threshold=0.5
node_68: feature_name=N:I292T	feature_id[21].value <= threshold=0.5
node_69: feature_name=nsp2:T85I	feature_id[4].value <= threshold=0.5
node_70: feature_name=N:S194L	feature_id[7].value <= threshold=0.5
node_71: feature_name=N439K	feature_id[13].value <= threshold=0.5
node_72: feature_name=nsp4:M324I	feature_id[20].value <= threshold=0.5
node_73: feature_name=N:R203K	feature_id[2].value > threshold=0.5
node_79: feature_name=nsp6:F35FILV	feature_id[23].value <= threshold=0.5
node_80: feature_name=N:G204R	feature_id[14].value <= threshold=0.5
Class: mild
Rules_89	passed counts:1
node_0: feature_name=RdRP:P323L	feature_id[15].value > threshold=0.5
node_66: feature_name=V1176F	feature_id[6].value <= threshold=0.5
node_67: feature_name=age	feature_id[0].value <= threshold=0.5
node_68: feature_name=N:I292T	feature_id[21].value <= threshold=0.5
node_69: feature_name=nsp2:T85I	feature_id[4].value <= threshold=0.5
node_70: feature_name=N:S194L	feature_id[7].value <= threshold=0.5
node_71: feature_name=N439K	feature_id[13].value <= threshold=0.5
node_72: feature_name=nsp4:M324I	feature_id[20].value <= threshold=0.5
node_73: feature_name=N:R203K	feature_id[2].value <= threshold=0.5
node_74: feature_name=SNP:C241T	feature_id[12].value <= threshold=0.5
Class: mild
Rules_90	passed counts:1
node_0: feature_name=RdRP:P323L	feature_id[15].value <= threshold=0.5
node_1: feature_name=nsp14:I164ILV	feature_id[5].value > threshold=0.5
node_53: feature_name=age	feature_id[0].value > threshold=0.5
node_55: feature_name=C361C*	feature_id[22].value <= threshold=0.5
node_56: feature_name=ORF8:L84S	feature_id[16].value > threshold=0.5
node_58: feature_name=nsp4:F308Y	feature_id[11].value > threshold=0.5
node_60: feature_name=nsp6:L37F	feature_id[10].value > threshold=0.5
Class: mild
Rules_91	passed counts:1
node_0: feature_name=RdRP:P323L	feature_id[15].value <= threshold=0.5
node_1: feature_name=nsp14:I164ILV	feature_id[5].value > threshold=0.5
node_53: feature_name=age	feature_id[0].value > threshold=0.5
node_55: feature_name=C361C*	feature_id[22].value <= threshold=0.5
node_56: feature_name=ORF8:L84S	feature_id[16].value > threshold=0.5
node_58: feature_name=nsp4:F308Y	feature_id[11].value > threshold=0.5
node_60: feature_name=nsp6:L37F	feature_id[10].value <= threshold=0.5
node_61: feature_name=age	feature_id[0].value > threshold=1.5
Class: mild
Rules_92	passed counts:1
node_0: feature_name=RdRP:P323L	feature_id[15].value <= threshold=0.5
node_1: feature_name=nsp14:I164ILV	feature_id[5].value <= threshold=0.5
node_2: feature_name=N:P13L	feature_id[19].value > threshold=0.5
node_44: feature_name=age	feature_id[0].value > threshold=0.5
node_46: feature_name=nsp6:F35FILV	feature_id[23].value <= threshold=0.5
node_47: feature_name=age	feature_id[0].value > threshold=1.5
Class: mild
Rules_93	passed counts:1
node_0: feature_name=RdRP:P323L	feature_id[15].value <= threshold=0.5
node_1: feature_name=nsp14:I164ILV	feature_id[5].value <= threshold=0.5
node_2: feature_name=N:P13L	feature_id[19].value <= threshold=0.5
node_3: feature_name=N:S202N	feature_id[17].value > threshold=0.5
node_35: feature_name=SNP:C241T	feature_id[12].value > threshold=0.5
Class: severe
Rules_94	passed counts:1
node_0: feature_name=RdRP:P323L	feature_id[15].value <= threshold=0.5
node_1: feature_name=nsp14:I164ILV	feature_id[5].value <= threshold=0.5
node_2: feature_name=N:P13L	feature_id[19].value <= threshold=0.5
node_3: feature_name=N:S202N	feature_id[17].value > threshold=0.5
node_35: feature_name=SNP:C241T	feature_id[12].value <= threshold=0.5
node_36: feature_name=age	feature_id[0].value > threshold=0.5
node_38: feature_name=D614G	feature_id[3].value > threshold=0.5
Class: mild
Rules_95	passed counts:1
node_0: feature_name=RdRP:P323L	feature_id[15].value <= threshold=0.5
node_1: feature_name=nsp14:I164ILV	feature_id[5].value <= threshold=0.5
node_2: feature_name=N:P13L	feature_id[19].value <= threshold=0.5
node_3: feature_name=N:S202N	feature_id[17].value > threshold=0.5
node_35: feature_name=SNP:C241T	feature_id[12].value <= threshold=0.5
node_36: feature_name=age	feature_id[0].value > threshold=0.5
node_38: feature_name=D614G	feature_id[3].value <= threshold=0.5
node_39: feature_name=nsp6:L37F	feature_id[10].value > threshold=0.5
Class: mild
Rules_96	passed counts:1
node_0: feature_name=RdRP:P323L	feature_id[15].value <= threshold=0.5
node_1: feature_name=nsp14:I164ILV	feature_id[5].value <= threshold=0.5
node_2: feature_name=N:P13L	feature_id[19].value <= threshold=0.5
node_3: feature_name=N:S202N	feature_id[17].value <= threshold=0.5
node_4: feature_name=nsp6:F35FILV	feature_id[23].value <= threshold=0.5
node_5: feature_name=age	feature_id[0].value <= threshold=0.5
node_6: feature_name=ORF8:L84S	feature_id[16].value <= threshold=0.5
node_7: feature_name=SNP:C241T	feature_id[12].value > threshold=0.5
node_9: feature_name=N:G204R	feature_id[14].value > threshold=0.5
Class: mild

## Sheet: Rules on MCFS feature list
Rules_0	passed counts:300
node_0: feature_name=RdRP:P323L	feature_id[17].value > threshold=0.5
node_68: feature_name=V1176F	feature_id[1].value <= threshold=0.5
node_69: feature_name=age	feature_id[0].value > threshold=0.5
node_89: feature_name=nsp14:I164ILV	feature_id[32].value <= threshold=0.5
node_90: feature_name=age	feature_id[0].value <= threshold=1.5
node_91: feature_name=PLpro:I1683T	feature_id[16].value <= threshold=0.5
node_92: feature_name=N:A376T	feature_id[20].value <= threshold=0.5
node_93: feature_name=ORF3a:Q57H	feature_id[9].value > threshold=0.5
node_119: feature_name=SNP:G29540A	feature_id[33].value <= threshold=0.5
node_120: feature_name=D614G	feature_id[2].value > threshold=0.5
node_124: feature_name=L5F	feature_id[5].value <= threshold=0.5
node_125: feature_name=nsp6:L37F	feature_id[36].value <= threshold=0.5
node_126: feature_name=SNP:C241T	feature_id[8].value > threshold=0.5
node_128: feature_name=ORF3a:G254*	feature_id[26].value <= threshold=0.5
Class: severe
Rules_1	passed counts:261
node_0: feature_name=RdRP:P323L	feature_id[17].value > threshold=0.5
node_68: feature_name=V1176F	feature_id[1].value <= threshold=0.5
node_69: feature_name=age	feature_id[0].value > threshold=0.5
node_89: feature_name=nsp14:I164ILV	feature_id[32].value <= threshold=0.5
node_90: feature_name=age	feature_id[0].value <= threshold=1.5
node_91: feature_name=PLpro:I1683T	feature_id[16].value <= threshold=0.5
node_92: feature_name=N:A376T	feature_id[20].value <= threshold=0.5
node_93: feature_name=ORF3a:Q57H	feature_id[9].value <= threshold=0.5
node_94: feature_name=ORF6:I33T	feature_id[38].value <= threshold=0.5
node_95: feature_name=D614G	feature_id[2].value > threshold=0.5
node_97: feature_name=L5F	feature_id[5].value <= threshold=0.5
node_98: feature_name=F86FILV	feature_id[40].value <= threshold=0.5
node_99: feature_name=PLpro:K945N	feature_id[27].value <= threshold=0.5
node_100: feature_name=nsp6:L37F	feature_id[36].value <= threshold=0.5
node_101: feature_name=SNP:G29742A	feature_id[41].value <= threshold=0.5
node_102: feature_name=ORF3a:G254*	feature_id[26].value <= threshold=0.5
node_103: feature_name=SNP:C241T	feature_id[8].value > threshold=0.5
Class: severe
Rules_2	passed counts:149
node_0: feature_name=RdRP:P323L	feature_id[17].value > threshold=0.5
node_68: feature_name=V1176F	feature_id[1].value > threshold=0.5
Class: severe
Rules_3	passed counts:113
node_0: feature_name=RdRP:P323L	feature_id[17].value <= threshold=0.5
node_1: feature_name=nsp14:I164ILV	feature_id[32].value > threshold=0.5
node_51: feature_name=age	feature_id[0].value > threshold=0.5
node_53: feature_name=C361C*	feature_id[29].value <= threshold=0.5
node_54: feature_name=nsp13:Y543X	feature_id[31].value <= threshold=0.5
node_55: feature_name=PLpro:F800*	feature_id[30].value <= threshold=0.5
node_56: feature_name=N:M234I	feature_id[28].value <= threshold=0.5
node_57: feature_name=nsp6:L37F	feature_id[36].value <= threshold=0.5
node_58: feature_name=ORF3a:G196V	feature_id[6].value > threshold=0.5
node_60: feature_name=age	feature_id[0].value <= threshold=1.5
Class: mild
Rules_4	passed counts:53
node_0: feature_name=RdRP:P323L	feature_id[17].value > threshold=0.5
node_68: feature_name=V1176F	feature_id[1].value <= threshold=0.5
node_69: feature_name=age	feature_id[0].value > threshold=0.5
node_89: feature_name=nsp14:I164ILV	feature_id[32].value <= threshold=0.5
node_90: feature_name=age	feature_id[0].value > threshold=1.5
node_140: feature_name=S477N	feature_id[4].value <= threshold=0.5
node_141: feature_name=nsp6:L37F	feature_id[36].value <= threshold=0.5
node_142: feature_name=ORF3a:Q57H	feature_id[9].value > threshold=0.5
node_150: feature_name=SNP:G29540A	feature_id[33].value <= threshold=0.5
Class: severe
Rules_5	passed counts:40
node_0: feature_name=RdRP:P323L	feature_id[17].value > threshold=0.5
node_68: feature_name=V1176F	feature_id[1].value <= threshold=0.5
node_69: feature_name=age	feature_id[0].value > threshold=0.5
node_89: feature_name=nsp14:I164ILV	feature_id[32].value <= threshold=0.5
node_90: feature_name=age	feature_id[0].value <= threshold=1.5
node_91: feature_name=PLpro:I1683T	feature_id[16].value <= threshold=0.5
node_92: feature_name=N:A376T	feature_id[20].value <= threshold=0.5
node_93: feature_name=ORF3a:Q57H	feature_id[9].value <= threshold=0.5
node_94: feature_name=ORF6:I33T	feature_id[38].value > threshold=0.5
node_114: feature_name=nsp6:L37F	feature_id[36].value <= threshold=0.5
node_115: feature_name=SNP:C241T	feature_id[8].value > threshold=0.5
Class: severe
Rules_6	passed counts:38
node_0: feature_name=RdRP:P323L	feature_id[17].value <= threshold=0.5
node_1: feature_name=nsp14:I164ILV	feature_id[32].value <= threshold=0.5
node_2: feature_name=nsp6:L37F	feature_id[36].value > threshold=0.5
node_36: feature_name=ORF3a:G254*	feature_id[26].value <= threshold=0.5
node_37: feature_name=age	feature_id[0].value <= threshold=1.5
node_38: feature_name=age	feature_id[0].value > threshold=0.5
node_40: feature_name=SNP:G29742A	feature_id[41].value <= threshold=0.5
node_41: feature_name=F86FILV	feature_id[40].value <= threshold=0.5
Class: mild
Rules_7	passed counts:37
node_0: feature_name=RdRP:P323L	feature_id[17].value > threshold=0.5
node_68: feature_name=V1176F	feature_id[1].value <= threshold=0.5
node_69: feature_name=age	feature_id[0].value > threshold=0.5
node_89: feature_name=nsp14:I164ILV	feature_id[32].value <= threshold=0.5
node_90: feature_name=age	feature_id[0].value > threshold=1.5
node_140: feature_name=S477N	feature_id[4].value <= threshold=0.5
node_141: feature_name=nsp6:L37F	feature_id[36].value <= threshold=0.5
node_142: feature_name=ORF3a:Q57H	feature_id[9].value <= threshold=0.5
node_143: feature_name=N:I292T	feature_id[37].value <= threshold=0.5
node_144: feature_name=D614G	feature_id[2].value > threshold=0.5
node_146: feature_name=N439K	feature_id[3].value <= threshold=0.5
Class: severe
Rules_8	passed counts:29
node_0: feature_name=RdRP:P323L	feature_id[17].value > threshold=0.5
node_68: feature_name=V1176F	feature_id[1].value <= threshold=0.5
node_69: feature_name=age	feature_id[0].value <= threshold=0.5
node_70: feature_name=N:I292T	feature_id[37].value <= threshold=0.5
node_71: feature_name=ORF3a:Q57H	feature_id[9].value <= threshold=0.5
node_72: feature_name=PLpro:I1683T	feature_id[16].value <= threshold=0.5
node_73: feature_name=nsp14:I164ILV	feature_id[32].value <= threshold=0.5
node_74: feature_name=PLpro:K945N	feature_id[27].value <= threshold=0.5
node_75: feature_name=F86FILV	feature_id[40].value <= threshold=0.5
node_76: feature_name=nsp13:E261D	feature_id[21].value <= threshold=0.5
node_77: feature_name=L5F	feature_id[5].value <= threshold=0.5
Class: mild
Rules_9	passed counts:27
node_0: feature_name=RdRP:P323L	feature_id[17].value <= threshold=0.5
node_1: feature_name=nsp14:I164ILV	feature_id[32].value <= threshold=0.5
node_2: feature_name=nsp6:L37F	feature_id[36].value <= threshold=0.5
node_3: feature_name=N:S202N	feature_id[42].value <= threshold=0.5
node_4: feature_name=ORF3a:G254*	feature_id[26].value <= threshold=0.5
node_5: feature_name=ORF3a:Q57H	feature_id[9].value <= threshold=0.5
node_6: feature_name=age	feature_id[0].value <= threshold=1.5
node_7: feature_name=SNP:G29742A	feature_id[41].value <= threshold=0.5
node_8: feature_name=F86FILV	feature_id[40].value <= threshold=0.5
node_9: feature_name=SNP:C241T	feature_id[8].value <= threshold=0.5
node_10: feature_name=age	feature_id[0].value > threshold=0.5
node_12: feature_name=D614G	feature_id[2].value <= threshold=0.5
node_13: feature_name=nsp4:F308Y	feature_id[7].value <= threshold=0.5
Class: mild
Rules_10	passed counts:25
node_0: feature_name=RdRP:P323L	feature_id[17].value > threshold=0.5
node_68: feature_name=V1176F	feature_id[1].value <= threshold=0.5
node_69: feature_name=age	feature_id[0].value > threshold=0.5
node_89: feature_name=nsp14:I164ILV	feature_id[32].value <= threshold=0.5
node_90: feature_name=age	feature_id[0].value <= threshold=1.5
node_91: feature_name=PLpro:I1683T	feature_id[16].value <= threshold=0.5
node_92: feature_name=N:A376T	feature_id[20].value <= threshold=0.5
node_93: feature_name=ORF3a:Q57H	feature_id[9].value <= threshold=0.5
node_94: feature_name=ORF6:I33T	feature_id[38].value <= threshold=0.5
node_95: feature_name=D614G	feature_id[2].value <= threshold=0.5
Class: severe
Rules_11	passed counts:24
node_0: feature_name=RdRP:P323L	feature_id[17].value > threshold=0.5
node_68: feature_name=V1176F	feature_id[1].value <= threshold=0.5
node_69: feature_name=age	feature_id[0].value > threshold=0.5
node_89: feature_name=nsp14:I164ILV	feature_id[32].value <= threshold=0.5
node_90: feature_name=age	feature_id[0].value <= threshold=1.5
node_91: feature_name=PLpro:I1683T	feature_id[16].value <= threshold=0.5
node_92: feature_name=N:A376T	feature_id[20].value <= threshold=0.5
node_93: feature_name=ORF3a:Q57H	feature_id[9].value > threshold=0.5
node_119: feature_name=SNP:G29540A	feature_id[33].value <= threshold=0.5
node_120: feature_name=D614G	feature_id[2].value <= threshold=0.5
node_121: feature_name=SNP:C241T	feature_id[8].value > threshold=0.5
Class: severe
Rules_12	passed counts:24
node_0: feature_name=RdRP:P323L	feature_id[17].value <= threshold=0.5
node_1: feature_name=nsp14:I164ILV	feature_id[32].value > threshold=0.5
node_51: feature_name=age	feature_id[0].value <= threshold=0.5
Class: mild
Rules_13	passed counts:23
node_0: feature_name=RdRP:P323L	feature_id[17].value <= threshold=0.5
node_1: feature_name=nsp14:I164ILV	feature_id[32].value <= threshold=0.5
node_2: feature_name=nsp6:L37F	feature_id[36].value <= threshold=0.5
node_3: feature_name=N:S202N	feature_id[42].value > threshold=0.5
node_31: feature_name=nsp13:E261D	feature_id[21].value <= threshold=0.5
node_32: feature_name=SNP:C241T	feature_id[8].value <= threshold=0.5
Class: mild
Rules_14	passed counts:21
node_0: feature_name=RdRP:P323L	feature_id[17].value > threshold=0.5
node_68: feature_name=V1176F	feature_id[1].value <= threshold=0.5
node_69: feature_name=age	feature_id[0].value > threshold=0.5
node_89: feature_name=nsp14:I164ILV	feature_id[32].value <= threshold=0.5
node_90: feature_name=age	feature_id[0].value <= threshold=1.5
node_91: feature_name=PLpro:I1683T	feature_id[16].value <= threshold=0.5
node_92: feature_name=N:A376T	feature_id[20].value <= threshold=0.5
node_93: feature_name=ORF3a:Q57H	feature_id[9].value > threshold=0.5
node_119: feature_name=SNP:G29540A	feature_id[33].value > threshold=0.5
Class: severe
Rules_15	passed counts:19
node_0: feature_name=RdRP:P323L	feature_id[17].value > threshold=0.5
node_68: feature_name=V1176F	feature_id[1].value <= threshold=0.5
node_69: feature_name=age	feature_id[0].value > threshold=0.5
node_89: feature_name=nsp14:I164ILV	feature_id[32].value <= threshold=0.5
node_90: feature_name=age	feature_id[0].value <= threshold=1.5
node_91: feature_name=PLpro:I1683T	feature_id[16].value <= threshold=0.5
node_92: feature_name=N:A376T	feature_id[20].value > threshold=0.5
Class: mild
Rules_16	passed counts:19
node_0: feature_name=RdRP:P323L	feature_id[17].value <= threshold=0.5
node_1: feature_name=nsp14:I164ILV	feature_id[32].value <= threshold=0.5
node_2: feature_name=nsp6:L37F	feature_id[36].value > threshold=0.5
node_36: feature_name=ORF3a:G254*	feature_id[26].value <= threshold=0.5
node_37: feature_name=age	feature_id[0].value <= threshold=1.5
node_38: feature_name=age	feature_id[0].value <= threshold=0.5
Class: mild
Rules_17	passed counts:18
node_0: feature_name=RdRP:P323L	feature_id[17].value <= threshold=0.5
node_1: feature_name=nsp14:I164ILV	feature_id[32].value > threshold=0.5
node_51: feature_name=age	feature_id[0].value > threshold=0.5
node_53: feature_name=C361C*	feature_id[29].value <= threshold=0.5
node_54: feature_name=nsp13:Y543X	feature_id[31].value <= threshold=0.5
node_55: feature_name=PLpro:F800*	feature_id[30].value <= threshold=0.5
node_56: feature_name=N:M234I	feature_id[28].value <= threshold=0.5
node_57: feature_name=nsp6:L37F	feature_id[36].value <= threshold=0.5
node_58: feature_name=ORF3a:G196V	feature_id[6].value <= threshold=0.5
Class: mild
Rules_18	passed counts:17
node_0: feature_name=RdRP:P323L	feature_id[17].value > threshold=0.5
node_68: feature_name=V1176F	feature_id[1].value <= threshold=0.5
node_69: feature_name=age	feature_id[0].value > threshold=0.5
node_89: feature_name=nsp14:I164ILV	feature_id[32].value > threshold=0.5
node_159: feature_name=ORF3a:Q57H	feature_id[9].value <= threshold=0.5
node_160: feature_name=ORF3a:G251S	feature_id[39].value > threshold=0.5
node_162: feature_name=SNP:C241T	feature_id[8].value > threshold=0.5
node_164: feature_name=PLpro:F800*	feature_id[30].value <= threshold=0.5
node_165: feature_name=nsp13:Y543X	feature_id[31].value <= threshold=0.5
Class: mild
Rules_19	passed counts:17
node_0: feature_name=RdRP:P323L	feature_id[17].value > threshold=0.5
node_68: feature_name=V1176F	feature_id[1].value <= threshold=0.5
node_69: feature_name=age	feature_id[0].value > threshold=0.5
node_89: feature_name=nsp14:I164ILV	feature_id[32].value <= threshold=0.5
node_90: feature_name=age	feature_id[0].value <= threshold=1.5
node_91: feature_name=PLpro:I1683T	feature_id[16].value > threshold=0.5
node_137: feature_name=N:G34W	feature_id[12].value <= threshold=0.5
Class: mild
Rules_20	passed counts:16
node_0: feature_name=RdRP:P323L	feature_id[17].value > threshold=0.5
node_68: feature_name=V1176F	feature_id[1].value <= threshold=0.5
node_69: feature_name=age	feature_id[0].value <= threshold=0.5
node_70: feature_name=N:I292T	feature_id[37].value <= threshold=0.5
node_71: feature_name=ORF3a:Q57H	feature_id[9].value > threshold=0.5
node_85: feature_name=N:M234I	feature_id[28].value <= threshold=0.5
Class: mild
Rules_21	passed counts:16
node_0: feature_name=RdRP:P323L	feature_id[17].value <= threshold=0.5
node_1: feature_name=nsp14:I164ILV	feature_id[32].value > threshold=0.5
node_51: feature_name=age	feature_id[0].value > threshold=0.5
node_53: feature_name=C361C*	feature_id[29].value > threshold=0.5
Class: mild
Rules_22	passed counts:13
node_0: feature_name=RdRP:P323L	feature_id[17].value > threshold=0.5
node_68: feature_name=V1176F	feature_id[1].value <= threshold=0.5
node_69: feature_name=age	feature_id[0].value > threshold=0.5
node_89: feature_name=nsp14:I164ILV	feature_id[32].value <= threshold=0.5
node_90: feature_name=age	feature_id[0].value <= threshold=1.5
node_91: feature_name=PLpro:I1683T	feature_id[16].value > threshold=0.5
node_137: feature_name=N:G34W	feature_id[12].value > threshold=0.5
Class: mild
Rules_23	passed counts:13
node_0: feature_name=RdRP:P323L	feature_id[17].value > threshold=0.5
node_68: feature_name=V1176F	feature_id[1].value <= threshold=0.5
node_69: feature_name=age	feature_id[0].value > threshold=0.5
node_89: feature_name=nsp14:I164ILV	feature_id[32].value <= threshold=0.5
node_90: feature_name=age	feature_id[0].value <= threshold=1.5
node_91: feature_name=PLpro:I1683T	feature_id[16].value <= threshold=0.5
node_92: feature_name=N:A376T	feature_id[20].value <= threshold=0.5
node_93: feature_name=ORF3a:Q57H	feature_id[9].value <= threshold=0.5
node_94: feature_name=ORF6:I33T	feature_id[38].value <= threshold=0.5
node_95: feature_name=D614G	feature_id[2].value > threshold=0.5
node_97: feature_name=L5F	feature_id[5].value > threshold=0.5
Class: mild
Rules_24	passed counts:12
node_0: feature_name=RdRP:P323L	feature_id[17].value <= threshold=0.5
node_1: feature_name=nsp14:I164ILV	feature_id[32].value > threshold=0.5
node_51: feature_name=age	feature_id[0].value > threshold=0.5
node_53: feature_name=C361C*	feature_id[29].value <= threshold=0.5
node_54: feature_name=nsp13:Y543X	feature_id[31].value > threshold=0.5
Class: mild
Rules_25	passed counts:10
node_0: feature_name=RdRP:P323L	feature_id[17].value > threshold=0.5
node_68: feature_name=V1176F	feature_id[1].value <= threshold=0.5
node_69: feature_name=age	feature_id[0].value > threshold=0.5
node_89: feature_name=nsp14:I164ILV	feature_id[32].value > threshold=0.5
node_159: feature_name=ORF3a:Q57H	feature_id[9].value <= threshold=0.5
node_160: feature_name=ORF3a:G251S	feature_id[39].value <= threshold=0.5
Class: mild
Rules_26	passed counts:10
node_0: feature_name=RdRP:P323L	feature_id[17].value > threshold=0.5
node_68: feature_name=V1176F	feature_id[1].value <= threshold=0.5
node_69: feature_name=age	feature_id[0].value > threshold=0.5
node_89: feature_name=nsp14:I164ILV	feature_id[32].value <= threshold=0.5
node_90: feature_name=age	feature_id[0].value <= threshold=1.5
node_91: feature_name=PLpro:I1683T	feature_id[16].value <= threshold=0.5
node_92: feature_name=N:A376T	feature_id[20].value <= threshold=0.5
node_93: feature_name=ORF3a:Q57H	feature_id[9].value <= threshold=0.5
node_94: feature_name=ORF6:I33T	feature_id[38].value <= threshold=0.5
node_95: feature_name=D614G	feature_id[2].value > threshold=0.5
node_97: feature_name=L5F	feature_id[5].value <= threshold=0.5
node_98: feature_name=F86FILV	feature_id[40].value <= threshold=0.5
node_99: feature_name=PLpro:K945N	feature_id[27].value <= threshold=0.5
node_100: feature_name=nsp6:L37F	feature_id[36].value > threshold=0.5
node_108: feature_name=nsp13:A598S	feature_id[10].value <= threshold=0.5
Class: mild
Rules_27	passed counts:9
node_0: feature_name=RdRP:P323L	feature_id[17].value > threshold=0.5
node_68: feature_name=V1176F	feature_id[1].value <= threshold=0.5
node_69: feature_name=age	feature_id[0].value > threshold=0.5
node_89: feature_name=nsp14:I164ILV	feature_id[32].value <= threshold=0.5
node_90: feature_name=age	feature_id[0].value > threshold=1.5
node_140: feature_name=S477N	feature_id[4].value <= threshold=0.5
node_141: feature_name=nsp6:L37F	feature_id[36].value <= threshold=0.5
node_142: feature_name=ORF3a:Q57H	feature_id[9].value > threshold=0.5
node_150: feature_name=SNP:G29540A	feature_id[33].value > threshold=0.5
Class: severe
Rules_28	passed counts:9
node_0: feature_name=RdRP:P323L	feature_id[17].value > threshold=0.5
node_68: feature_name=V1176F	feature_id[1].value <= threshold=0.5
node_69: feature_name=age	feature_id[0].value > threshold=0.5
node_89: feature_name=nsp14:I164ILV	feature_id[32].value <= threshold=0.5
node_90: feature_name=age	feature_id[0].value > threshold=1.5
node_140: feature_name=S477N	feature_id[4].value <= threshold=0.5
node_141: feature_name=nsp6:L37F	feature_id[36].value <= threshold=0.5
node_142: feature_name=ORF3a:Q57H	feature_id[9].value <= threshold=0.5
node_143: feature_name=N:I292T	feature_id[37].value > threshold=0.5
Class: severe
Rules_29	passed counts:9
node_0: feature_name=RdRP:P323L	feature_id[17].value <= threshold=0.5
node_1: feature_name=nsp14:I164ILV	feature_id[32].value <= threshold=0.5
node_2: feature_name=nsp6:L37F	feature_id[36].value > threshold=0.5
node_36: feature_name=ORF3a:G254*	feature_id[26].value > threshold=0.5
node_46: feature_name=age	feature_id[0].value <= threshold=1.5
node_47: feature_name=age	feature_id[0].value > threshold=0.5
Class: mild
Rules_30	passed counts:9
node_0: feature_name=RdRP:P323L	feature_id[17].value <= threshold=0.5
node_1: feature_name=nsp14:I164ILV	feature_id[32].value <= threshold=0.5
node_2: feature_name=nsp6:L37F	feature_id[36].value <= threshold=0.5
node_3: feature_name=N:S202N	feature_id[42].value <= threshold=0.5
node_4: feature_name=ORF3a:G254*	feature_id[26].value <= threshold=0.5
node_5: feature_name=ORF3a:Q57H	feature_id[9].value <= threshold=0.5
node_6: feature_name=age	feature_id[0].value <= threshold=1.5
node_7: feature_name=SNP:G29742A	feature_id[41].value <= threshold=0.5
node_8: feature_name=F86FILV	feature_id[40].value <= threshold=0.5
node_9: feature_name=SNP:C241T	feature_id[8].value > threshold=0.5
node_17: feature_name=age	feature_id[0].value > threshold=0.5
node_19: feature_name=D614G	feature_id[2].value > threshold=0.5
Class: severe
Rules_31	passed counts:7
node_0: feature_name=RdRP:P323L	feature_id[17].value <= threshold=0.5
node_1: feature_name=nsp14:I164ILV	feature_id[32].value <= threshold=0.5
node_2: feature_name=nsp6:L37F	feature_id[36].value > threshold=0.5
node_36: feature_name=ORF3a:G254*	feature_id[26].value <= threshold=0.5
node_37: feature_name=age	feature_id[0].value <= threshold=1.5
node_38: feature_name=age	feature_id[0].value > threshold=0.5
node_40: feature_name=SNP:G29742A	feature_id[41].value > threshold=0.5
Class: mild
Rules_32	passed counts:6
node_0: feature_name=RdRP:P323L	feature_id[17].value > threshold=0.5
node_68: feature_name=V1176F	feature_id[1].value <= threshold=0.5
node_69: feature_name=age	feature_id[0].value <= threshold=0.5
node_70: feature_name=N:I292T	feature_id[37].value <= threshold=0.5
node_71: feature_name=ORF3a:Q57H	feature_id[9].value <= threshold=0.5
node_72: feature_name=PLpro:I1683T	feature_id[16].value > threshold=0.5
Class: mild
Rules_33	passed counts:6
node_0: feature_name=RdRP:P323L	feature_id[17].value <= threshold=0.5
node_1: feature_name=nsp14:I164ILV	feature_id[32].value <= threshold=0.5
node_2: feature_name=nsp6:L37F	feature_id[36].value <= threshold=0.5
node_3: feature_name=N:S202N	feature_id[42].value <= threshold=0.5
node_4: feature_name=ORF3a:G254*	feature_id[26].value <= threshold=0.5
node_5: feature_name=ORF3a:Q57H	feature_id[9].value > threshold=0.5
node_27: feature_name=age	feature_id[0].value <= threshold=1.5
Class: mild
Rules_34	passed counts:5
node_0: feature_name=RdRP:P323L	feature_id[17].value > threshold=0.5
node_68: feature_name=V1176F	feature_id[1].value <= threshold=0.5
node_69: feature_name=age	feature_id[0].value > threshold=0.5
node_89: feature_name=nsp14:I164ILV	feature_id[32].value <= threshold=0.5
node_90: feature_name=age	feature_id[0].value <= threshold=1.5
node_91: feature_name=PLpro:I1683T	feature_id[16].value <= threshold=0.5
node_92: feature_name=N:A376T	feature_id[20].value <= threshold=0.5
node_93: feature_name=ORF3a:Q57H	feature_id[9].value > threshold=0.5
node_119: feature_name=SNP:G29540A	feature_id[33].value <= threshold=0.5
node_120: feature_name=D614G	feature_id[2].value > threshold=0.5
node_124: feature_name=L5F	feature_id[5].value <= threshold=0.5
node_125: feature_name=nsp6:L37F	feature_id[36].value > threshold=0.5
Class: severe
Rules_35	passed counts:5
node_0: feature_name=RdRP:P323L	feature_id[17].value > threshold=0.5
node_68: feature_name=V1176F	feature_id[1].value <= threshold=0.5
node_69: feature_name=age	feature_id[0].value <= threshold=0.5
node_70: feature_name=N:I292T	feature_id[37].value <= threshold=0.5
node_71: feature_name=ORF3a:Q57H	feature_id[9].value > threshold=0.5
node_85: feature_name=N:M234I	feature_id[28].value > threshold=0.5
Class: mild
Rules_36	passed counts:5
node_0: feature_name=RdRP:P323L	feature_id[17].value <= threshold=0.5
node_1: feature_name=nsp14:I164ILV	feature_id[32].value > threshold=0.5
node_51: feature_name=age	feature_id[0].value > threshold=0.5
node_53: feature_name=C361C*	feature_id[29].value <= threshold=0.5
node_54: feature_name=nsp13:Y543X	feature_id[31].value <= threshold=0.5
node_55: feature_name=PLpro:F800*	feature_id[30].value > threshold=0.5
Class: mild
Rules_37	passed counts:5
node_0: feature_name=RdRP:P323L	feature_id[17].value <= threshold=0.5
node_1: feature_name=nsp14:I164ILV	feature_id[32].value <= threshold=0.5
node_2: feature_name=nsp6:L37F	feature_id[36].value <= threshold=0.5
node_3: feature_name=N:S202N	feature_id[42].value <= threshold=0.5
node_4: feature_name=ORF3a:G254*	feature_id[26].value <= threshold=0.5
node_5: feature_name=ORF3a:Q57H	feature_id[9].value <= threshold=0.5
node_6: feature_name=age	feature_id[0].value <= threshold=1.5
node_7: feature_name=SNP:G29742A	feature_id[41].value <= threshold=0.5
node_8: feature_name=F86FILV	feature_id[40].value <= threshold=0.5
node_9: feature_name=SNP:C241T	feature_id[8].value <= threshold=0.5
node_10: feature_name=age	feature_id[0].value > threshold=0.5
node_12: feature_name=D614G	feature_id[2].value <= threshold=0.5
node_13: feature_name=nsp4:F308Y	feature_id[7].value > threshold=0.5
Class: mild
Rules_38	passed counts:5
node_0: feature_name=RdRP:P323L	feature_id[17].value <= threshold=0.5
node_1: feature_name=nsp14:I164ILV	feature_id[32].value <= threshold=0.5
node_2: feature_name=nsp6:L37F	feature_id[36].value <= threshold=0.5
node_3: feature_name=N:S202N	feature_id[42].value <= threshold=0.5
node_4: feature_name=ORF3a:G254*	feature_id[26].value <= threshold=0.5
node_5: feature_name=ORF3a:Q57H	feature_id[9].value <= threshold=0.5
node_6: feature_name=age	feature_id[0].value <= threshold=1.5
node_7: feature_name=SNP:G29742A	feature_id[41].value <= threshold=0.5
node_8: feature_name=F86FILV	feature_id[40].value <= threshold=0.5
node_9: feature_name=SNP:C241T	feature_id[8].value <= threshold=0.5
node_10: feature_name=age	feature_id[0].value <= threshold=0.5
Class: mild
Rules_39	passed counts:4
node_0: feature_name=RdRP:P323L	feature_id[17].value > threshold=0.5
node_68: feature_name=V1176F	feature_id[1].value <= threshold=0.5
node_69: feature_name=age	feature_id[0].value > threshold=0.5
node_89: feature_name=nsp14:I164ILV	feature_id[32].value > threshold=0.5
node_159: feature_name=ORF3a:Q57H	feature_id[9].value <= threshold=0.5
node_160: feature_name=ORF3a:G251S	feature_id[39].value > threshold=0.5
node_162: feature_name=SNP:C241T	feature_id[8].value <= threshold=0.5
Class: mild
Rules_40	passed counts:4
node_0: feature_name=RdRP:P323L	feature_id[17].value > threshold=0.5
node_68: feature_name=V1176F	feature_id[1].value <= threshold=0.5
node_69: feature_name=age	feature_id[0].value > threshold=0.5
node_89: feature_name=nsp14:I164ILV	feature_id[32].value <= threshold=0.5
node_90: feature_name=age	feature_id[0].value <= threshold=1.5
node_91: feature_name=PLpro:I1683T	feature_id[16].value <= threshold=0.5
node_92: feature_name=N:A376T	feature_id[20].value <= threshold=0.5
node_93: feature_name=ORF3a:Q57H	feature_id[9].value <= threshold=0.5
node_94: feature_name=ORF6:I33T	feature_id[38].value <= threshold=0.5
node_95: feature_name=D614G	feature_id[2].value > threshold=0.5
node_97: feature_name=L5F	feature_id[5].value <= threshold=0.5
node_98: feature_name=F86FILV	feature_id[40].value > threshold=0.5
Class: mild
Rules_41	passed counts:4
node_0: feature_name=RdRP:P323L	feature_id[17].value > threshold=0.5
node_68: feature_name=V1176F	feature_id[1].value <= threshold=0.5
node_69: feature_name=age	feature_id[0].value > threshold=0.5
node_89: feature_name=nsp14:I164ILV	feature_id[32].value <= threshold=0.5
node_90: feature_name=age	feature_id[0].value <= threshold=1.5
node_91: feature_name=PLpro:I1683T	feature_id[16].value <= threshold=0.5
node_92: feature_name=N:A376T	feature_id[20].value <= threshold=0.5
node_93: feature_name=ORF3a:Q57H	feature_id[9].value <= threshold=0.5
node_94: feature_name=ORF6:I33T	feature_id[38].value <= threshold=0.5
node_95: feature_name=D614G	feature_id[2].value > threshold=0.5
node_97: feature_name=L5F	feature_id[5].value <= threshold=0.5
node_98: feature_name=F86FILV	feature_id[40].value <= threshold=0.5
node_99: feature_name=PLpro:K945N	feature_id[27].value > threshold=0.5
Class: mild
Rules_42	passed counts:4
node_0: feature_name=RdRP:P323L	feature_id[17].value <= threshold=0.5
node_1: feature_name=nsp14:I164ILV	feature_id[32].value <= threshold=0.5
node_2: feature_name=nsp6:L37F	feature_id[36].value <= threshold=0.5
node_3: feature_name=N:S202N	feature_id[42].value <= threshold=0.5
node_4: feature_name=ORF3a:G254*	feature_id[26].value <= threshold=0.5
node_5: feature_name=ORF3a:Q57H	feature_id[9].value <= threshold=0.5
node_6: feature_name=age	feature_id[0].value <= threshold=1.5
node_7: feature_name=SNP:G29742A	feature_id[41].value <= threshold=0.5
node_8: feature_name=F86FILV	feature_id[40].value <= threshold=0.5
node_9: feature_name=SNP:C241T	feature_id[8].value <= threshold=0.5
node_10: feature_name=age	feature_id[0].value > threshold=0.5
node_12: feature_name=D614G	feature_id[2].value > threshold=0.5
Class: mild
Rules_43	passed counts:3
node_0: feature_name=RdRP:P323L	feature_id[17].value > threshold=0.5
node_68: feature_name=V1176F	feature_id[1].value <= threshold=0.5
node_69: feature_name=age	feature_id[0].value > threshold=0.5
node_89: feature_name=nsp14:I164ILV	feature_id[32].value > threshold=0.5
node_159: feature_name=ORF3a:Q57H	feature_id[9].value > threshold=0.5
node_169: feature_name=age	feature_id[0].value <= threshold=1.5
node_170: feature_name=PLpro:F800*	feature_id[30].value <= threshold=0.5
node_171: feature_name=nsp6:L37F	feature_id[36].value <= threshold=0.5
Class: mild
Rules_44	passed counts:3
node_0: feature_name=RdRP:P323L	feature_id[17].value > threshold=0.5
node_68: feature_name=V1176F	feature_id[1].value <= threshold=0.5
node_69: feature_name=age	feature_id[0].value > threshold=0.5
node_89: feature_name=nsp14:I164ILV	feature_id[32].value <= threshold=0.5
node_90: feature_name=age	feature_id[0].value <= threshold=1.5
node_91: feature_name=PLpro:I1683T	feature_id[16].value <= threshold=0.5
node_92: feature_name=N:A376T	feature_id[20].value <= threshold=0.5
node_93: feature_name=ORF3a:Q57H	feature_id[9].value <= threshold=0.5
node_94: feature_name=ORF6:I33T	feature_id[38].value > threshold=0.5
node_114: feature_name=nsp6:L37F	feature_id[36].value > threshold=0.5
Class: severe
Rules_45	passed counts:3
node_0: feature_name=RdRP:P323L	feature_id[17].value <= threshold=0.5
node_1: feature_name=nsp14:I164ILV	feature_id[32].value <= threshold=0.5
node_2: feature_name=nsp6:L37F	feature_id[36].value <= threshold=0.5
node_3: feature_name=N:S202N	feature_id[42].value <= threshold=0.5
node_4: feature_name=ORF3a:G254*	feature_id[26].value > threshold=0.5
Class: severe
Rules_46	passed counts:3
node_0: feature_name=RdRP:P323L	feature_id[17].value <= threshold=0.5
node_1: feature_name=nsp14:I164ILV	feature_id[32].value <= threshold=0.5
node_2: feature_name=nsp6:L37F	feature_id[36].value <= threshold=0.5
node_3: feature_name=N:S202N	feature_id[42].value <= threshold=0.5
node_4: feature_name=ORF3a:G254*	feature_id[26].value <= threshold=0.5
node_5: feature_name=ORF3a:Q57H	feature_id[9].value <= threshold=0.5
node_6: feature_name=age	feature_id[0].value > threshold=1.5
Class: severe
Rules_47	passed counts:3
node_0: feature_name=RdRP:P323L	feature_id[17].value <= threshold=0.5
node_1: feature_name=nsp14:I164ILV	feature_id[32].value <= threshold=0.5
node_2: feature_name=nsp6:L37F	feature_id[36].value <= threshold=0.5
node_3: feature_name=N:S202N	feature_id[42].value <= threshold=0.5
node_4: feature_name=ORF3a:G254*	feature_id[26].value <= threshold=0.5
node_5: feature_name=ORF3a:Q57H	feature_id[9].value <= threshold=0.5
node_6: feature_name=age	feature_id[0].value <= threshold=1.5
node_7: feature_name=SNP:G29742A	feature_id[41].value > threshold=0.5
node_23: feature_name=D614G	feature_id[2].value <= threshold=0.5
Class: severe
Rules_48	passed counts:2
node_0: feature_name=RdRP:P323L	feature_id[17].value > threshold=0.5
node_68: feature_name=V1176F	feature_id[1].value <= threshold=0.5
node_69: feature_name=age	feature_id[0].value > threshold=0.5
node_89: feature_name=nsp14:I164ILV	feature_id[32].value > threshold=0.5
node_159: feature_name=ORF3a:Q57H	feature_id[9].value <= threshold=0.5
node_160: feature_name=ORF3a:G251S	feature_id[39].value > threshold=0.5
node_162: feature_name=SNP:C241T	feature_id[8].value > threshold=0.5
node_164: feature_name=PLpro:F800*	feature_id[30].value > threshold=0.5
Class: mild
Rules_49	passed counts:2
node_0: feature_name=RdRP:P323L	feature_id[17].value > threshold=0.5
node_68: feature_name=V1176F	feature_id[1].value <= threshold=0.5
node_69: feature_name=age	feature_id[0].value > threshold=0.5
node_89: feature_name=nsp14:I164ILV	feature_id[32].value <= threshold=0.5
node_90: feature_name=age	feature_id[0].value > threshold=1.5
node_140: feature_name=S477N	feature_id[4].value > threshold=0.5
Class: mild
Rules_50	passed counts:2
node_0: feature_name=RdRP:P323L	feature_id[17].value > threshold=0.5
node_68: feature_name=V1176F	feature_id[1].value <= threshold=0.5
node_69: feature_name=age	feature_id[0].value > threshold=0.5
node_89: feature_name=nsp14:I164ILV	feature_id[32].value <= threshold=0.5
node_90: feature_name=age	feature_id[0].value > threshold=1.5
node_140: feature_name=S477N	feature_id[4].value <= threshold=0.5
node_141: feature_name=nsp6:L37F	feature_id[36].value > threshold=0.5
node_153: feature_name=ORF6:I33T	feature_id[38].value <= threshold=0.5
node_154: feature_name=ORF3a:Q57H	feature_id[9].value <= threshold=0.5
Class: mild
Rules_51	passed counts:2
node_0: feature_name=RdRP:P323L	feature_id[17].value > threshold=0.5
node_68: feature_name=V1176F	feature_id[1].value <= threshold=0.5
node_69: feature_name=age	feature_id[0].value > threshold=0.5
node_89: feature_name=nsp14:I164ILV	feature_id[32].value <= threshold=0.5
node_90: feature_name=age	feature_id[0].value > threshold=1.5
node_140: feature_name=S477N	feature_id[4].value <= threshold=0.5
node_141: feature_name=nsp6:L37F	feature_id[36].value <= threshold=0.5
node_142: feature_name=ORF3a:Q57H	feature_id[9].value <= threshold=0.5
node_143: feature_name=N:I292T	feature_id[37].value <= threshold=0.5
node_144: feature_name=D614G	feature_id[2].value > threshold=0.5
node_146: feature_name=N439K	feature_id[3].value > threshold=0.5
Class: severe
Rules_52	passed counts:2
node_0: feature_name=RdRP:P323L	feature_id[17].value > threshold=0.5
node_68: feature_name=V1176F	feature_id[1].value <= threshold=0.5
node_69: feature_name=age	feature_id[0].value > threshold=0.5
node_89: feature_name=nsp14:I164ILV	feature_id[32].value <= threshold=0.5
node_90: feature_name=age	feature_id[0].value > threshold=1.5
node_140: feature_name=S477N	feature_id[4].value <= threshold=0.5
node_141: feature_name=nsp6:L37F	feature_id[36].value <= threshold=0.5
node_142: feature_name=ORF3a:Q57H	feature_id[9].value <= threshold=0.5
node_143: feature_name=N:I292T	feature_id[37].value <= threshold=0.5
node_144: feature_name=D614G	feature_id[2].value <= threshold=0.5
Class: severe
Rules_53	passed counts:2
node_0: feature_name=RdRP:P323L	feature_id[17].value > threshold=0.5
node_68: feature_name=V1176F	feature_id[1].value <= threshold=0.5
node_69: feature_name=age	feature_id[0].value > threshold=0.5
node_89: feature_name=nsp14:I164ILV	feature_id[32].value <= threshold=0.5
node_90: feature_name=age	feature_id[0].value <= threshold=1.5
node_91: feature_name=PLpro:I1683T	feature_id[16].value <= threshold=0.5
node_92: feature_name=N:A376T	feature_id[20].value <= threshold=0.5
node_93: feature_name=ORF3a:Q57H	feature_id[9].value > threshold=0.5
node_119: feature_name=SNP:G29540A	feature_id[33].value <= threshold=0.5
node_120: feature_name=D614G	feature_id[2].value > threshold=0.5
node_124: feature_name=L5F	feature_id[5].value > threshold=0.5
node_132: feature_name=nsp6:L37F	feature_id[36].value <= threshold=0.5
Class: mild
Rules_54	passed counts:2
node_0: feature_name=RdRP:P323L	feature_id[17].value > threshold=0.5
node_68: feature_name=V1176F	feature_id[1].value <= threshold=0.5
node_69: feature_name=age	feature_id[0].value > threshold=0.5
node_89: feature_name=nsp14:I164ILV	feature_id[32].value <= threshold=0.5
node_90: feature_name=age	feature_id[0].value <= threshold=1.5
node_91: feature_name=PLpro:I1683T	feature_id[16].value <= threshold=0.5
node_92: feature_name=N:A376T	feature_id[20].value <= threshold=0.5
node_93: feature_name=ORF3a:Q57H	feature_id[9].value <= threshold=0.5
node_94: feature_name=ORF6:I33T	feature_id[38].value > threshold=0.5
node_114: feature_name=nsp6:L37F	feature_id[36].value <= threshold=0.5
node_115: feature_name=SNP:C241T	feature_id[8].value <= threshold=0.5
Class: severe
Rules_55	passed counts:2
node_0: feature_name=RdRP:P323L	feature_id[17].value > threshold=0.5
node_68: feature_name=V1176F	feature_id[1].value <= threshold=0.5
node_69: feature_name=age	feature_id[0].value > threshold=0.5
node_89: feature_name=nsp14:I164ILV	feature_id[32].value <= threshold=0.5
node_90: feature_name=age	feature_id[0].value <= threshold=1.5
node_91: feature_name=PLpro:I1683T	feature_id[16].value <= threshold=0.5
node_92: feature_name=N:A376T	feature_id[20].value <= threshold=0.5
node_93: feature_name=ORF3a:Q57H	feature_id[9].value <= threshold=0.5
node_94: feature_name=ORF6:I33T	feature_id[38].value <= threshold=0.5
node_95: feature_name=D614G	feature_id[2].value > threshold=0.5
node_97: feature_name=L5F	feature_id[5].value <= threshold=0.5
node_98: feature_name=F86FILV	feature_id[40].value <= threshold=0.5
node_99: feature_name=PLpro:K945N	feature_id[27].value <= threshold=0.5
node_100: feature_name=nsp6:L37F	feature_id[36].value <= threshold=0.5
node_101: feature_name=SNP:G29742A	feature_id[41].value > threshold=0.5
Class: severe
Rules_56	passed counts:2
node_0: feature_name=RdRP:P323L	feature_id[17].value > threshold=0.5
node_68: feature_name=V1176F	feature_id[1].value <= threshold=0.5
node_69: feature_name=age	feature_id[0].value > threshold=0.5
node_89: feature_name=nsp14:I164ILV	feature_id[32].value <= threshold=0.5
node_90: feature_name=age	feature_id[0].value <= threshold=1.5
node_91: feature_name=PLpro:I1683T	feature_id[16].value <= threshold=0.5
node_92: feature_name=N:A376T	feature_id[20].value <= threshold=0.5
node_93: feature_name=ORF3a:Q57H	feature_id[9].value <= threshold=0.5
node_94: feature_name=ORF6:I33T	feature_id[38].value <= threshold=0.5
node_95: feature_name=D614G	feature_id[2].value > threshold=0.5
node_97: feature_name=L5F	feature_id[5].value <= threshold=0.5
node_98: feature_name=F86FILV	feature_id[40].value <= threshold=0.5
node_99: feature_name=PLpro:K945N	feature_id[27].value <= threshold=0.5
node_100: feature_name=nsp6:L37F	feature_id[36].value <= threshold=0.5
node_101: feature_name=SNP:G29742A	feature_id[41].value <= threshold=0.5
node_102: feature_name=ORF3a:G254*	feature_id[26].value > threshold=0.5
Class: mild
Rules_57	passed counts:2
node_0: feature_name=RdRP:P323L	feature_id[17].value > threshold=0.5
node_68: feature_name=V1176F	feature_id[1].value <= threshold=0.5
node_69: feature_name=age	feature_id[0].value > threshold=0.5
node_89: feature_name=nsp14:I164ILV	feature_id[32].value <= threshold=0.5
node_90: feature_name=age	feature_id[0].value <= threshold=1.5
node_91: feature_name=PLpro:I1683T	feature_id[16].value <= threshold=0.5
node_92: feature_name=N:A376T	feature_id[20].value <= threshold=0.5
node_93: feature_name=ORF3a:Q57H	feature_id[9].value <= threshold=0.5
node_94: feature_name=ORF6:I33T	feature_id[38].value <= threshold=0.5
node_95: feature_name=D614G	feature_id[2].value > threshold=0.5
node_97: feature_name=L5F	feature_id[5].value <= threshold=0.5
node_98: feature_name=F86FILV	feature_id[40].value <= threshold=0.5
node_99: feature_name=PLpro:K945N	feature_id[27].value <= threshold=0.5
node_100: feature_name=nsp6:L37F	feature_id[36].value <= threshold=0.5
node_101: feature_name=SNP:G29742A	feature_id[41].value <= threshold=0.5
node_102: feature_name=ORF3a:G254*	feature_id[26].value <= threshold=0.5
node_103: feature_name=SNP:C241T	feature_id[8].value <= threshold=0.5
Class: mild
Rules_58	passed counts:2
node_0: feature_name=RdRP:P323L	feature_id[17].value > threshold=0.5
node_68: feature_name=V1176F	feature_id[1].value <= threshold=0.5
node_69: feature_name=age	feature_id[0].value <= threshold=0.5
node_70: feature_name=N:I292T	feature_id[37].value > threshold=0.5
Class: severe
Rules_59	passed counts:2
node_0: feature_name=RdRP:P323L	feature_id[17].value > threshold=0.5
node_68: feature_name=V1176F	feature_id[1].value <= threshold=0.5
node_69: feature_name=age	feature_id[0].value <= threshold=0.5
node_70: feature_name=N:I292T	feature_id[37].value <= threshold=0.5
node_71: feature_name=ORF3a:Q57H	feature_id[9].value <= threshold=0.5
node_72: feature_name=PLpro:I1683T	feature_id[16].value <= threshold=0.5
node_73: feature_name=nsp14:I164ILV	feature_id[32].value > threshold=0.5
Class: mild
Rules_60	passed counts:2
node_0: feature_name=RdRP:P323L	feature_id[17].value <= threshold=0.5
node_1: feature_name=nsp14:I164ILV	feature_id[32].value <= threshold=0.5
node_2: feature_name=nsp6:L37F	feature_id[36].value > threshold=0.5
node_36: feature_name=ORF3a:G254*	feature_id[26].value <= threshold=0.5
node_37: feature_name=age	feature_id[0].value > threshold=1.5
Class: mild
Rules_61	passed counts:2
node_0: feature_name=RdRP:P323L	feature_id[17].value <= threshold=0.5
node_1: feature_name=nsp14:I164ILV	feature_id[32].value <= threshold=0.5
node_2: feature_name=nsp6:L37F	feature_id[36].value > threshold=0.5
node_36: feature_name=ORF3a:G254*	feature_id[26].value <= threshold=0.5
node_37: feature_name=age	feature_id[0].value <= threshold=1.5
node_38: feature_name=age	feature_id[0].value > threshold=0.5
node_40: feature_name=SNP:G29742A	feature_id[41].value <= threshold=0.5
node_41: feature_name=F86FILV	feature_id[40].value > threshold=0.5
Class: mild
Rules_62	passed counts:2
node_0: feature_name=RdRP:P323L	feature_id[17].value <= threshold=0.5
node_1: feature_name=nsp14:I164ILV	feature_id[32].value <= threshold=0.5
node_2: feature_name=nsp6:L37F	feature_id[36].value <= threshold=0.5
node_3: feature_name=N:S202N	feature_id[42].value <= threshold=0.5
node_4: feature_name=ORF3a:G254*	feature_id[26].value <= threshold=0.5
node_5: feature_name=ORF3a:Q57H	feature_id[9].value <= threshold=0.5
node_6: feature_name=age	feature_id[0].value <= threshold=1.5
node_7: feature_name=SNP:G29742A	feature_id[41].value <= threshold=0.5
node_8: feature_name=F86FILV	feature_id[40].value > threshold=0.5
Class: mild
Rules_63	passed counts:2
node_0: feature_name=RdRP:P323L	feature_id[17].value <= threshold=0.5
node_1: feature_name=nsp14:I164ILV	feature_id[32].value <= threshold=0.5
node_2: feature_name=nsp6:L37F	feature_id[36].value <= threshold=0.5
node_3: feature_name=N:S202N	feature_id[42].value <= threshold=0.5
node_4: feature_name=ORF3a:G254*	feature_id[26].value <= threshold=0.5
node_5: feature_name=ORF3a:Q57H	feature_id[9].value <= threshold=0.5
node_6: feature_name=age	feature_id[0].value <= threshold=1.5
node_7: feature_name=SNP:G29742A	feature_id[41].value <= threshold=0.5
node_8: feature_name=F86FILV	feature_id[40].value <= threshold=0.5
node_9: feature_name=SNP:C241T	feature_id[8].value > threshold=0.5
node_17: feature_name=age	feature_id[0].value > threshold=0.5
node_19: feature_name=D614G	feature_id[2].value <= threshold=0.5
Class: mild
Rules_64	passed counts:2
node_0: feature_name=RdRP:P323L	feature_id[17].value <= threshold=0.5
node_1: feature_name=nsp14:I164ILV	feature_id[32].value <= threshold=0.5
node_2: feature_name=nsp6:L37F	feature_id[36].value <= threshold=0.5
node_3: feature_name=N:S202N	feature_id[42].value <= threshold=0.5
node_4: feature_name=ORF3a:G254*	feature_id[26].value <= threshold=0.5
node_5: feature_name=ORF3a:Q57H	feature_id[9].value <= threshold=0.5
node_6: feature_name=age	feature_id[0].value <= threshold=1.5
node_7: feature_name=SNP:G29742A	feature_id[41].value <= threshold=0.5
node_8: feature_name=F86FILV	feature_id[40].value <= threshold=0.5
node_9: feature_name=SNP:C241T	feature_id[8].value > threshold=0.5
node_17: feature_name=age	feature_id[0].value <= threshold=0.5
Class: mild
Rules_65	passed counts:1
node_0: feature_name=RdRP:P323L	feature_id[17].value > threshold=0.5
node_68: feature_name=V1176F	feature_id[1].value <= threshold=0.5
node_69: feature_name=age	feature_id[0].value > threshold=0.5
node_89: feature_name=nsp14:I164ILV	feature_id[32].value > threshold=0.5
node_159: feature_name=ORF3a:Q57H	feature_id[9].value > threshold=0.5
node_169: feature_name=age	feature_id[0].value > threshold=1.5
Class: mild
Rules_66	passed counts:1
node_0: feature_name=RdRP:P323L	feature_id[17].value > threshold=0.5
node_68: feature_name=V1176F	feature_id[1].value <= threshold=0.5
node_69: feature_name=age	feature_id[0].value > threshold=0.5
node_89: feature_name=nsp14:I164ILV	feature_id[32].value > threshold=0.5
node_159: feature_name=ORF3a:Q57H	feature_id[9].value > threshold=0.5
node_169: feature_name=age	feature_id[0].value <= threshold=1.5
node_170: feature_name=PLpro:F800*	feature_id[30].value > threshold=0.5
Class: mild
Rules_67	passed counts:1
node_0: feature_name=RdRP:P323L	feature_id[17].value > threshold=0.5
node_68: feature_name=V1176F	feature_id[1].value <= threshold=0.5
node_69: feature_name=age	feature_id[0].value > threshold=0.5
node_89: feature_name=nsp14:I164ILV	feature_id[32].value > threshold=0.5
node_159: feature_name=ORF3a:Q57H	feature_id[9].value > threshold=0.5
node_169: feature_name=age	feature_id[0].value <= threshold=1.5
node_170: feature_name=PLpro:F800*	feature_id[30].value <= threshold=0.5
node_171: feature_name=nsp6:L37F	feature_id[36].value > threshold=0.5
Class: mild
Rules_68	passed counts:1
node_0: feature_name=RdRP:P323L	feature_id[17].value > threshold=0.5
node_68: feature_name=V1176F	feature_id[1].value <= threshold=0.5
node_69: feature_name=age	feature_id[0].value > threshold=0.5
node_89: feature_name=nsp14:I164ILV	feature_id[32].value > threshold=0.5
node_159: feature_name=ORF3a:Q57H	feature_id[9].value <= threshold=0.5
node_160: feature_name=ORF3a:G251S	feature_id[39].value > threshold=0.5
node_162: feature_name=SNP:C241T	feature_id[8].value > threshold=0.5
node_164: feature_name=PLpro:F800*	feature_id[30].value <= threshold=0.5
node_165: feature_name=nsp13:Y543X	feature_id[31].value > threshold=0.5
Class: mild
Rules_69	passed counts:1
node_0: feature_name=RdRP:P323L	feature_id[17].value > threshold=0.5
node_68: feature_name=V1176F	feature_id[1].value <= threshold=0.5
node_69: feature_name=age	feature_id[0].value > threshold=0.5
node_89: feature_name=nsp14:I164ILV	feature_id[32].value <= threshold=0.5
node_90: feature_name=age	feature_id[0].value > threshold=1.5
node_140: feature_name=S477N	feature_id[4].value <= threshold=0.5
node_141: feature_name=nsp6:L37F	feature_id[36].value > threshold=0.5
node_153: feature_name=ORF6:I33T	feature_id[38].value > threshold=0.5
Class: severe
Rules_70	passed counts:1
node_0: feature_name=RdRP:P323L	feature_id[17].value > threshold=0.5
node_68: feature_name=V1176F	feature_id[1].value <= threshold=0.5
node_69: feature_name=age	feature_id[0].value > threshold=0.5
node_89: feature_name=nsp14:I164ILV	feature_id[32].value <= threshold=0.5
node_90: feature_name=age	feature_id[0].value > threshold=1.5
node_140: feature_name=S477N	feature_id[4].value <= threshold=0.5
node_141: feature_name=nsp6:L37F	feature_id[36].value > threshold=0.5
node_153: feature_name=ORF6:I33T	feature_id[38].value <= threshold=0.5
node_154: feature_name=ORF3a:Q57H	feature_id[9].value > threshold=0.5
Class: mild
Rules_71	passed counts:1
node_0: feature_name=RdRP:P323L	feature_id[17].value > threshold=0.5
node_68: feature_name=V1176F	feature_id[1].value <= threshold=0.5
node_69: feature_name=age	feature_id[0].value > threshold=0.5
node_89: feature_name=nsp14:I164ILV	feature_id[32].value <= threshold=0.5
node_90: feature_name=age	feature_id[0].value <= threshold=1.5
node_91: feature_name=PLpro:I1683T	feature_id[16].value <= threshold=0.5
node_92: feature_name=N:A376T	feature_id[20].value <= threshold=0.5
node_93: feature_name=ORF3a:Q57H	feature_id[9].value > threshold=0.5
node_119: feature_name=SNP:G29540A	feature_id[33].value <= threshold=0.5
node_120: feature_name=D614G	feature_id[2].value > threshold=0.5
node_124: feature_name=L5F	feature_id[5].value > threshold=0.5
node_132: feature_name=nsp6:L37F	feature_id[36].value > threshold=0.5
Class: mild
Rules_72	passed counts:1
node_0: feature_name=RdRP:P323L	feature_id[17].value > threshold=0.5
node_68: feature_name=V1176F	feature_id[1].value <= threshold=0.5
node_69: feature_name=age	feature_id[0].value > threshold=0.5
node_89: feature_name=nsp14:I164ILV	feature_id[32].value <= threshold=0.5
node_90: feature_name=age	feature_id[0].value <= threshold=1.5
node_91: feature_name=PLpro:I1683T	feature_id[16].value <= threshold=0.5
node_92: feature_name=N:A376T	feature_id[20].value <= threshold=0.5
node_93: feature_name=ORF3a:Q57H	feature_id[9].value > threshold=0.5
node_119: feature_name=SNP:G29540A	feature_id[33].value <= threshold=0.5
node_120: feature_name=D614G	feature_id[2].value > threshold=0.5
node_124: feature_name=L5F	feature_id[5].value <= threshold=0.5
node_125: feature_name=nsp6:L37F	feature_id[36].value <= threshold=0.5
node_126: feature_name=SNP:C241T	feature_id[8].value > threshold=0.5
node_128: feature_name=ORF3a:G254*	feature_id[26].value > threshold=0.5
Class: severe
Rules_73	passed counts:1
node_0: feature_name=RdRP:P323L	feature_id[17].value > threshold=0.5
node_68: feature_name=V1176F	feature_id[1].value <= threshold=0.5
node_69: feature_name=age	feature_id[0].value > threshold=0.5
node_89: feature_name=nsp14:I164ILV	feature_id[32].value <= threshold=0.5
node_90: feature_name=age	feature_id[0].value <= threshold=1.5
node_91: feature_name=PLpro:I1683T	feature_id[16].value <= threshold=0.5
node_92: feature_name=N:A376T	feature_id[20].value <= threshold=0.5
node_93: feature_name=ORF3a:Q57H	feature_id[9].value > threshold=0.5
node_119: feature_name=SNP:G29540A	feature_id[33].value <= threshold=0.5
node_120: feature_name=D614G	feature_id[2].value > threshold=0.5
node_124: feature_name=L5F	feature_id[5].value <= threshold=0.5
node_125: feature_name=nsp6:L37F	feature_id[36].value <= threshold=0.5
node_126: feature_name=SNP:C241T	feature_id[8].value <= threshold=0.5
Class: severe
Rules_74	passed counts:1
node_0: feature_name=RdRP:P323L	feature_id[17].value > threshold=0.5
node_68: feature_name=V1176F	feature_id[1].value <= threshold=0.5
node_69: feature_name=age	feature_id[0].value > threshold=0.5
node_89: feature_name=nsp14:I164ILV	feature_id[32].value <= threshold=0.5
node_90: feature_name=age	feature_id[0].value <= threshold=1.5
node_91: feature_name=PLpro:I1683T	feature_id[16].value <= threshold=0.5
node_92: feature_name=N:A376T	feature_id[20].value <= threshold=0.5
node_93: feature_name=ORF3a:Q57H	feature_id[9].value > threshold=0.5
node_119: feature_name=SNP:G29540A	feature_id[33].value <= threshold=0.5
node_120: feature_name=D614G	feature_id[2].value <= threshold=0.5
node_121: feature_name=SNP:C241T	feature_id[8].value <= threshold=0.5
Class: severe
Rules_75	passed counts:1
node_0: feature_name=RdRP:P323L	feature_id[17].value > threshold=0.5
node_68: feature_name=V1176F	feature_id[1].value <= threshold=0.5
node_69: feature_name=age	feature_id[0].value > threshold=0.5
node_89: feature_name=nsp14:I164ILV	feature_id[32].value <= threshold=0.5
node_90: feature_name=age	feature_id[0].value <= threshold=1.5
node_91: feature_name=PLpro:I1683T	feature_id[16].value <= threshold=0.5
node_92: feature_name=N:A376T	feature_id[20].value <= threshold=0.5
node_93: feature_name=ORF3a:Q57H	feature_id[9].value <= threshold=0.5
node_94: feature_name=ORF6:I33T	feature_id[38].value <= threshold=0.5
node_95: feature_name=D614G	feature_id[2].value > threshold=0.5
node_97: feature_name=L5F	feature_id[5].value <= threshold=0.5
node_98: feature_name=F86FILV	feature_id[40].value <= threshold=0.5
node_99: feature_name=PLpro:K945N	feature_id[27].value <= threshold=0.5
node_100: feature_name=nsp6:L37F	feature_id[36].value > threshold=0.5
node_108: feature_name=nsp13:A598S	feature_id[10].value > threshold=0.5
Class: mild
Rules_76	passed counts:1
node_0: feature_name=RdRP:P323L	feature_id[17].value > threshold=0.5
node_68: feature_name=V1176F	feature_id[1].value <= threshold=0.5
node_69: feature_name=age	feature_id[0].value <= threshold=0.5
node_70: feature_name=N:I292T	feature_id[37].value <= threshold=0.5
node_71: feature_name=ORF3a:Q57H	feature_id[9].value <= threshold=0.5
node_72: feature_name=PLpro:I1683T	feature_id[16].value <= threshold=0.5
node_73: feature_name=nsp14:I164ILV	feature_id[32].value <= threshold=0.5
node_74: feature_name=PLpro:K945N	feature_id[27].value > threshold=0.5
Class: mild
Rules_77	passed counts:1
node_0: feature_name=RdRP:P323L	feature_id[17].value > threshold=0.5
node_68: feature_name=V1176F	feature_id[1].value <= threshold=0.5
node_69: feature_name=age	feature_id[0].value <= threshold=0.5
node_70: feature_name=N:I292T	feature_id[37].value <= threshold=0.5
node_71: feature_name=ORF3a:Q57H	feature_id[9].value <= threshold=0.5
node_72: feature_name=PLpro:I1683T	feature_id[16].value <= threshold=0.5
node_73: feature_name=nsp14:I164ILV	feature_id[32].value <= threshold=0.5
node_74: feature_name=PLpro:K945N	feature_id[27].value <= threshold=0.5
node_75: feature_name=F86FILV	feature_id[40].value > threshold=0.5
Class: mild
Rules_78	passed counts:1
node_0: feature_name=RdRP:P323L	feature_id[17].value > threshold=0.5
node_68: feature_name=V1176F	feature_id[1].value <= threshold=0.5
node_69: feature_name=age	feature_id[0].value <= threshold=0.5
node_70: feature_name=N:I292T	feature_id[37].value <= threshold=0.5
node_71: feature_name=ORF3a:Q57H	feature_id[9].value <= threshold=0.5
node_72: feature_name=PLpro:I1683T	feature_id[16].value <= threshold=0.5
node_73: feature_name=nsp14:I164ILV	feature_id[32].value <= threshold=0.5
node_74: feature_name=PLpro:K945N	feature_id[27].value <= threshold=0.5
node_75: feature_name=F86FILV	feature_id[40].value <= threshold=0.5
node_76: feature_name=nsp13:E261D	feature_id[21].value > threshold=0.5
Class: mild
Rules_79	passed counts:1
node_0: feature_name=RdRP:P323L	feature_id[17].value > threshold=0.5
node_68: feature_name=V1176F	feature_id[1].value <= threshold=0.5
node_69: feature_name=age	feature_id[0].value <= threshold=0.5
node_70: feature_name=N:I292T	feature_id[37].value <= threshold=0.5
node_71: feature_name=ORF3a:Q57H	feature_id[9].value <= threshold=0.5
node_72: feature_name=PLpro:I1683T	feature_id[16].value <= threshold=0.5
node_73: feature_name=nsp14:I164ILV	feature_id[32].value <= threshold=0.5
node_74: feature_name=PLpro:K945N	feature_id[27].value <= threshold=0.5
node_75: feature_name=F86FILV	feature_id[40].value <= threshold=0.5
node_76: feature_name=nsp13:E261D	feature_id[21].value <= threshold=0.5
node_77: feature_name=L5F	feature_id[5].value > threshold=0.5
Class: mild
Rules_80	passed counts:1
node_0: feature_name=RdRP:P323L	feature_id[17].value <= threshold=0.5
node_1: feature_name=nsp14:I164ILV	feature_id[32].value > threshold=0.5
node_51: feature_name=age	feature_id[0].value > threshold=0.5
node_53: feature_name=C361C*	feature_id[29].value <= threshold=0.5
node_54: feature_name=nsp13:Y543X	feature_id[31].value <= threshold=0.5
node_55: feature_name=PLpro:F800*	feature_id[30].value <= threshold=0.5
node_56: feature_name=N:M234I	feature_id[28].value > threshold=0.5
Class: mild
Rules_81	passed counts:1
node_0: feature_name=RdRP:P323L	feature_id[17].value <= threshold=0.5
node_1: feature_name=nsp14:I164ILV	feature_id[32].value > threshold=0.5
node_51: feature_name=age	feature_id[0].value > threshold=0.5
node_53: feature_name=C361C*	feature_id[29].value <= threshold=0.5
node_54: feature_name=nsp13:Y543X	feature_id[31].value <= threshold=0.5
node_55: feature_name=PLpro:F800*	feature_id[30].value <= threshold=0.5
node_56: feature_name=N:M234I	feature_id[28].value <= threshold=0.5
node_57: feature_name=nsp6:L37F	feature_id[36].value > threshold=0.5
Class: mild
Rules_82	passed counts:1
node_0: feature_name=RdRP:P323L	feature_id[17].value <= threshold=0.5
node_1: feature_name=nsp14:I164ILV	feature_id[32].value > threshold=0.5
node_51: feature_name=age	feature_id[0].value > threshold=0.5
node_53: feature_name=C361C*	feature_id[29].value <= threshold=0.5
node_54: feature_name=nsp13:Y543X	feature_id[31].value <= threshold=0.5
node_55: feature_name=PLpro:F800*	feature_id[30].value <= threshold=0.5
node_56: feature_name=N:M234I	feature_id[28].value <= threshold=0.5
node_57: feature_name=nsp6:L37F	feature_id[36].value <= threshold=0.5
node_58: feature_name=ORF3a:G196V	feature_id[6].value > threshold=0.5
node_60: feature_name=age	feature_id[0].value > threshold=1.5
Class: mild
Rules_83	passed counts:1
node_0: feature_name=RdRP:P323L	feature_id[17].value <= threshold=0.5
node_1: feature_name=nsp14:I164ILV	feature_id[32].value <= threshold=0.5
node_2: feature_name=nsp6:L37F	feature_id[36].value > threshold=0.5
node_36: feature_name=ORF3a:G254*	feature_id[26].value > threshold=0.5
node_46: feature_name=age	feature_id[0].value > threshold=1.5
Class: severe
Rules_84	passed counts:1
node_0: feature_name=RdRP:P323L	feature_id[17].value <= threshold=0.5
node_1: feature_name=nsp14:I164ILV	feature_id[32].value <= threshold=0.5
node_2: feature_name=nsp6:L37F	feature_id[36].value > threshold=0.5
node_36: feature_name=ORF3a:G254*	feature_id[26].value > threshold=0.5
node_46: feature_name=age	feature_id[0].value <= threshold=1.5
node_47: feature_name=age	feature_id[0].value <= threshold=0.5
Class: mild
Rules_85	passed counts:1
node_0: feature_name=RdRP:P323L	feature_id[17].value <= threshold=0.5
node_1: feature_name=nsp14:I164ILV	feature_id[32].value <= threshold=0.5
node_2: feature_name=nsp6:L37F	feature_id[36].value <= threshold=0.5
node_3: feature_name=N:S202N	feature_id[42].value > threshold=0.5
node_31: feature_name=nsp13:E261D	feature_id[21].value > threshold=0.5
Class: severe
Rules_86	passed counts:1
node_0: feature_name=RdRP:P323L	feature_id[17].value <= threshold=0.5
node_1: feature_name=nsp14:I164ILV	feature_id[32].value <= threshold=0.5
node_2: feature_name=nsp6:L37F	feature_id[36].value <= threshold=0.5
node_3: feature_name=N:S202N	feature_id[42].value > threshold=0.5
node_31: feature_name=nsp13:E261D	feature_id[21].value <= threshold=0.5
node_32: feature_name=SNP:C241T	feature_id[8].value > threshold=0.5
Class: severe
Rules_87	passed counts:1
node_0: feature_name=RdRP:P323L	feature_id[17].value <= threshold=0.5
node_1: feature_name=nsp14:I164ILV	feature_id[32].value <= threshold=0.5
node_2: feature_name=nsp6:L37F	feature_id[36].value <= threshold=0.5
node_3: feature_name=N:S202N	feature_id[42].value <= threshold=0.5
node_4: feature_name=ORF3a:G254*	feature_id[26].value <= threshold=0.5
node_5: feature_name=ORF3a:Q57H	feature_id[9].value > threshold=0.5
node_27: feature_name=age	feature_id[0].value > threshold=1.5
Class: mild
Rules_88	passed counts:1
node_0: feature_name=RdRP:P323L	feature_id[17].value <= threshold=0.5
node_1: feature_name=nsp14:I164ILV	feature_id[32].value <= threshold=0.5
node_2: feature_name=nsp6:L37F	feature_id[36].value <= threshold=0.5
node_3: feature_name=N:S202N	feature_id[42].value <= threshold=0.5
node_4: feature_name=ORF3a:G254*	feature_id[26].value <= threshold=0.5
node_5: feature_name=ORF3a:Q57H	feature_id[9].value <= threshold=0.5
node_6: feature_name=age	feature_id[0].value <= threshold=1.5
node_7: feature_name=SNP:G29742A	feature_id[41].value > threshold=0.5
node_23: feature_name=D614G	feature_id[2].value > threshold=0.5
Class: mild

## Sheet: Rules on mRMR feature list
Rules_0	passed counts:152
node_0: feature_name=RdRP:P323L	feature_id[3].value > threshold=0.5
node_88: feature_name=V1176F	feature_id[2].value <= threshold=0.5
node_89: feature_name=age	feature_id[1].value > threshold=0.5
node_117: feature_name=nsp14:I164ILV	feature_id[0].value <= threshold=0.5
node_118: feature_name=nsp4:M324I	feature_id[14].value <= threshold=0.5
node_119: feature_name=ORF3a:Q57H	feature_id[24].value > threshold=0.5
node_193: feature_name=age	feature_id[1].value <= threshold=1.5
node_194: feature_name=N:S194L	feature_id[4].value <= threshold=0.5
node_195: feature_name=SNP:G29540A	feature_id[6].value <= threshold=0.5
node_196: feature_name=D614G	feature_id[35].value > threshold=0.5
node_200: feature_name=L5F	feature_id[45].value <= threshold=0.5
node_201: feature_name=N:R203K	feature_id[52].value <= threshold=0.5
node_202: feature_name=N:S197L	feature_id[27].value <= threshold=0.5
node_203: feature_name=SNP:C241T	feature_id[8].value > threshold=0.5
node_205: feature_name=ORF3a:G254*	feature_id[18].value <= threshold=0.5
node_206: feature_name=RdRP:A97V	feature_id[31].value <= threshold=0.5
node_207: feature_name=nsp6:L37F	feature_id[22].value <= threshold=0.5
node_208: feature_name=nsp2:T85I	feature_id[50].value > threshold=0.5
node_210: feature_name=nsp7:S25L	feature_id[36].value <= threshold=0.5
Class: severe
Rules_1	passed counts:149
node_0: feature_name=RdRP:P323L	feature_id[3].value > threshold=0.5
node_88: feature_name=V1176F	feature_id[2].value > threshold=0.5
Class: severe
Rules_2	passed counts:121
node_0: feature_name=RdRP:P323L	feature_id[3].value > threshold=0.5
node_88: feature_name=V1176F	feature_id[2].value <= threshold=0.5
node_89: feature_name=age	feature_id[1].value > threshold=0.5
node_117: feature_name=nsp14:I164ILV	feature_id[0].value <= threshold=0.5
node_118: feature_name=nsp4:M324I	feature_id[14].value <= threshold=0.5
node_119: feature_name=ORF3a:Q57H	feature_id[24].value <= threshold=0.5
node_120: feature_name=N:I292T	feature_id[7].value <= threshold=0.5
node_121: feature_name=age	feature_id[1].value <= threshold=1.5
node_122: feature_name=D614G	feature_id[35].value > threshold=0.5
node_128: feature_name=PLpro:I1683T	feature_id[37].value <= threshold=0.5
node_129: feature_name=L5F	feature_id[45].value <= threshold=0.5
node_130: feature_name=N:S194L	feature_id[4].value <= threshold=0.5
node_131: feature_name=F86FILV	feature_id[16].value <= threshold=0.5
node_132: feature_name=PLpro:K945N	feature_id[21].value <= threshold=0.5
node_133: feature_name=nsp6:F35FILV	feature_id[10].value <= threshold=0.5
node_134: feature_name=nsp6:L37F	feature_id[22].value <= threshold=0.5
node_135: feature_name=SNP:G29742A	feature_id[43].value <= threshold=0.5
node_136: feature_name=PLpro:A994D	feature_id[26].value <= threshold=0.5
node_137: feature_name=N:G204R	feature_id[33].value <= threshold=0.5
node_138: feature_name=nsp2:T85I	feature_id[50].value <= threshold=0.5
node_139: feature_name=RdRP:A97V	feature_id[31].value <= threshold=0.5
node_140: feature_name=N:R203K	feature_id[52].value <= threshold=0.5
node_141: feature_name=SNP:C241T	feature_id[8].value > threshold=0.5
node_143: feature_name=ORF3a:G251S	feature_id[38].value <= threshold=0.5
Class: mild
Rules_3	passed counts:115
node_0: feature_name=RdRP:P323L	feature_id[3].value > threshold=0.5
node_88: feature_name=V1176F	feature_id[2].value <= threshold=0.5
node_89: feature_name=age	feature_id[1].value > threshold=0.5
node_117: feature_name=nsp14:I164ILV	feature_id[0].value <= threshold=0.5
node_118: feature_name=nsp4:M324I	feature_id[14].value <= threshold=0.5
node_119: feature_name=ORF3a:Q57H	feature_id[24].value <= threshold=0.5
node_120: feature_name=N:I292T	feature_id[7].value <= threshold=0.5
node_121: feature_name=age	feature_id[1].value <= threshold=1.5
node_122: feature_name=D614G	feature_id[35].value > threshold=0.5
node_128: feature_name=PLpro:I1683T	feature_id[37].value <= threshold=0.5
node_129: feature_name=L5F	feature_id[45].value <= threshold=0.5
node_130: feature_name=N:S194L	feature_id[4].value <= threshold=0.5
node_131: feature_name=F86FILV	feature_id[16].value <= threshold=0.5
node_132: feature_name=PLpro:K945N	feature_id[21].value <= threshold=0.5
node_133: feature_name=nsp6:F35FILV	feature_id[10].value <= threshold=0.5
node_134: feature_name=nsp6:L37F	feature_id[22].value <= threshold=0.5
node_135: feature_name=SNP:G29742A	feature_id[43].value <= threshold=0.5
node_136: feature_name=PLpro:A994D	feature_id[26].value <= threshold=0.5
node_137: feature_name=N:G204R	feature_id[33].value > threshold=0.5
node_149: feature_name=nsp2:T85I	feature_id[50].value <= threshold=0.5
Class: severe
Rules_4	passed counts:112
node_0: feature_name=RdRP:P323L	feature_id[3].value <= threshold=0.5
node_1: feature_name=nsp14:I164ILV	feature_id[0].value > threshold=0.5
node_71: feature_name=age	feature_id[1].value > threshold=0.5
node_73: feature_name=C361C*	feature_id[17].value <= threshold=0.5
node_74: feature_name=nsp13:Y543X	feature_id[32].value <= threshold=0.5
node_75: feature_name=PLpro:F800*	feature_id[23].value <= threshold=0.5
node_76: feature_name=ORF8:L84S	feature_id[15].value > threshold=0.5
node_78: feature_name=nsp4:F308Y	feature_id[11].value > threshold=0.5
node_80: feature_name=age	feature_id[1].value <= threshold=1.5
node_81: feature_name=N:M234I	feature_id[5].value <= threshold=0.5
Class: mild
Rules_5	passed counts:96
node_0: feature_name=RdRP:P323L	feature_id[3].value > threshold=0.5
node_88: feature_name=V1176F	feature_id[2].value <= threshold=0.5
node_89: feature_name=age	feature_id[1].value > threshold=0.5
node_117: feature_name=nsp14:I164ILV	feature_id[0].value <= threshold=0.5
node_118: feature_name=nsp4:M324I	feature_id[14].value <= threshold=0.5
node_119: feature_name=ORF3a:Q57H	feature_id[24].value > threshold=0.5
node_193: feature_name=age	feature_id[1].value <= threshold=1.5
node_194: feature_name=N:S194L	feature_id[4].value <= threshold=0.5
node_195: feature_name=SNP:G29540A	feature_id[6].value <= threshold=0.5
node_196: feature_name=D614G	feature_id[35].value > threshold=0.5
node_200: feature_name=L5F	feature_id[45].value <= threshold=0.5
node_201: feature_name=N:R203K	feature_id[52].value <= threshold=0.5
node_202: feature_name=N:S197L	feature_id[27].value <= threshold=0.5
node_203: feature_name=SNP:C241T	feature_id[8].value > threshold=0.5
node_205: feature_name=ORF3a:G254*	feature_id[18].value <= threshold=0.5
node_206: feature_name=RdRP:A97V	feature_id[31].value <= threshold=0.5
node_207: feature_name=nsp6:L37F	feature_id[22].value <= threshold=0.5
node_208: feature_name=nsp2:T85I	feature_id[50].value <= threshold=0.5
Class: severe
Rules_6	passed counts:40
node_0: feature_name=RdRP:P323L	feature_id[3].value > threshold=0.5
node_88: feature_name=V1176F	feature_id[2].value <= threshold=0.5
node_89: feature_name=age	feature_id[1].value > threshold=0.5
node_117: feature_name=nsp14:I164ILV	feature_id[0].value <= threshold=0.5
node_118: feature_name=nsp4:M324I	feature_id[14].value <= threshold=0.5
node_119: feature_name=ORF3a:Q57H	feature_id[24].value > threshold=0.5
node_193: feature_name=age	feature_id[1].value <= threshold=1.5
node_194: feature_name=N:S194L	feature_id[4].value > threshold=0.5
node_226: feature_name=D614G	feature_id[35].value > threshold=0.5
Class: severe
Rules_7	passed counts:40
node_0: feature_name=RdRP:P323L	feature_id[3].value > threshold=0.5
node_88: feature_name=V1176F	feature_id[2].value <= threshold=0.5
node_89: feature_name=age	feature_id[1].value > threshold=0.5
node_117: feature_name=nsp14:I164ILV	feature_id[0].value <= threshold=0.5
node_118: feature_name=nsp4:M324I	feature_id[14].value <= threshold=0.5
node_119: feature_name=ORF3a:Q57H	feature_id[24].value <= threshold=0.5
node_120: feature_name=N:I292T	feature_id[7].value > threshold=0.5
node_186: feature_name=age	feature_id[1].value <= threshold=1.5
node_187: feature_name=nsp6:L37F	feature_id[22].value <= threshold=0.5
node_188: feature_name=SNP:C241T	feature_id[8].value > threshold=0.5
Class: severe
Rules_8	passed counts:32
node_0: feature_name=RdRP:P323L	feature_id[3].value > threshold=0.5
node_88: feature_name=V1176F	feature_id[2].value <= threshold=0.5
node_89: feature_name=age	feature_id[1].value > threshold=0.5
node_117: feature_name=nsp14:I164ILV	feature_id[0].value <= threshold=0.5
node_118: feature_name=nsp4:M324I	feature_id[14].value <= threshold=0.5
node_119: feature_name=ORF3a:Q57H	feature_id[24].value > threshold=0.5
node_193: feature_name=age	feature_id[1].value > threshold=1.5
node_229: feature_name=nsp6:L37F	feature_id[22].value <= threshold=0.5
node_230: feature_name=nsp2:T85I	feature_id[50].value > threshold=0.5
node_232: feature_name=nsp7:S25L	feature_id[36].value <= threshold=0.5
Class: severe
Rules_9	passed counts:29
node_0: feature_name=RdRP:P323L	feature_id[3].value <= threshold=0.5
node_1: feature_name=nsp14:I164ILV	feature_id[0].value <= threshold=0.5
node_2: feature_name=N:P13L	feature_id[13].value > threshold=0.5
node_58: feature_name=age	feature_id[1].value > threshold=0.5
node_60: feature_name=nsp6:F35FILV	feature_id[10].value <= threshold=0.5
node_61: feature_name=PLpro:T1198K	feature_id[41].value > threshold=0.5
node_63: feature_name=nsp6:L37F	feature_id[22].value > threshold=0.5
node_67: feature_name=age	feature_id[1].value <= threshold=1.5
Class: mild
Rules_10	passed counts:24
node_0: feature_name=RdRP:P323L	feature_id[3].value <= threshold=0.5
node_1: feature_name=nsp14:I164ILV	feature_id[0].value > threshold=0.5
node_71: feature_name=age	feature_id[1].value <= threshold=0.5
Class: mild
Rules_11	passed counts:23
node_0: feature_name=RdRP:P323L	feature_id[3].value > threshold=0.5
node_88: feature_name=V1176F	feature_id[2].value <= threshold=0.5
node_89: feature_name=age	feature_id[1].value > threshold=0.5
node_117: feature_name=nsp14:I164ILV	feature_id[0].value <= threshold=0.5
node_118: feature_name=nsp4:M324I	feature_id[14].value > threshold=0.5
Class: mild
Rules_12	passed counts:22
node_0: feature_name=RdRP:P323L	feature_id[3].value > threshold=0.5
node_88: feature_name=V1176F	feature_id[2].value <= threshold=0.5
node_89: feature_name=age	feature_id[1].value > threshold=0.5
node_117: feature_name=nsp14:I164ILV	feature_id[0].value <= threshold=0.5
node_118: feature_name=nsp4:M324I	feature_id[14].value <= threshold=0.5
node_119: feature_name=ORF3a:Q57H	feature_id[24].value <= threshold=0.5
node_120: feature_name=N:I292T	feature_id[7].value <= threshold=0.5
node_121: feature_name=age	feature_id[1].value <= threshold=1.5
node_122: feature_name=D614G	feature_id[35].value <= threshold=0.5
node_123: feature_name=N:R203K	feature_id[52].value > threshold=0.5
Class: severe
Rules_13	passed counts:21
node_0: feature_name=RdRP:P323L	feature_id[3].value > threshold=0.5
node_88: feature_name=V1176F	feature_id[2].value <= threshold=0.5
node_89: feature_name=age	feature_id[1].value > threshold=0.5
node_117: feature_name=nsp14:I164ILV	feature_id[0].value <= threshold=0.5
node_118: feature_name=nsp4:M324I	feature_id[14].value <= threshold=0.5
node_119: feature_name=ORF3a:Q57H	feature_id[24].value > threshold=0.5
node_193: feature_name=age	feature_id[1].value <= threshold=1.5
node_194: feature_name=N:S194L	feature_id[4].value <= threshold=0.5
node_195: feature_name=SNP:G29540A	feature_id[6].value > threshold=0.5
Class: severe
Rules_14	passed counts:21
node_0: feature_name=RdRP:P323L	feature_id[3].value > threshold=0.5
node_88: feature_name=V1176F	feature_id[2].value <= threshold=0.5
node_89: feature_name=age	feature_id[1].value > threshold=0.5
node_117: feature_name=nsp14:I164ILV	feature_id[0].value <= threshold=0.5
node_118: feature_name=nsp4:M324I	feature_id[14].value <= threshold=0.5
node_119: feature_name=ORF3a:Q57H	feature_id[24].value <= threshold=0.5
node_120: feature_name=N:I292T	feature_id[7].value <= threshold=0.5
node_121: feature_name=age	feature_id[1].value > threshold=1.5
node_173: feature_name=PLpro:A994D	feature_id[26].value <= threshold=0.5
node_174: feature_name=nsp6:L37F	feature_id[22].value <= threshold=0.5
node_175: feature_name=nsp13:H290Y	feature_id[12].value <= threshold=0.5
node_176: feature_name=D614G	feature_id[35].value > threshold=0.5
node_178: feature_name=N:G204R	feature_id[33].value > threshold=0.5
Class: severe
Rules_15	passed counts:19
node_0: feature_name=RdRP:P323L	feature_id[3].value > threshold=0.5
node_88: feature_name=V1176F	feature_id[2].value <= threshold=0.5
node_89: feature_name=age	feature_id[1].value > threshold=0.5
node_117: feature_name=nsp14:I164ILV	feature_id[0].value <= threshold=0.5
node_118: feature_name=nsp4:M324I	feature_id[14].value <= threshold=0.5
node_119: feature_name=ORF3a:Q57H	feature_id[24].value > threshold=0.5
node_193: feature_name=age	feature_id[1].value > threshold=1.5
node_229: feature_name=nsp6:L37F	feature_id[22].value <= threshold=0.5
node_230: feature_name=nsp2:T85I	feature_id[50].value <= threshold=0.5
Class: severe
Rules_16	passed counts:18
node_0: feature_name=RdRP:P323L	feature_id[3].value <= threshold=0.5
node_1: feature_name=nsp14:I164ILV	feature_id[0].value > threshold=0.5
node_71: feature_name=age	feature_id[1].value > threshold=0.5
node_73: feature_name=C361C*	feature_id[17].value <= threshold=0.5
node_74: feature_name=nsp13:Y543X	feature_id[32].value <= threshold=0.5
node_75: feature_name=PLpro:F800*	feature_id[23].value <= threshold=0.5
node_76: feature_name=ORF8:L84S	feature_id[15].value > threshold=0.5
node_78: feature_name=nsp4:F308Y	feature_id[11].value <= threshold=0.5
Class: mild
Rules_17	passed counts:17
node_0: feature_name=RdRP:P323L	feature_id[3].value > threshold=0.5
node_88: feature_name=V1176F	feature_id[2].value <= threshold=0.5
node_89: feature_name=age	feature_id[1].value > threshold=0.5
node_117: feature_name=nsp14:I164ILV	feature_id[0].value > threshold=0.5
node_237: feature_name=nsp2:T85I	feature_id[50].value <= threshold=0.5
node_238: feature_name=ORF3a:G251S	feature_id[38].value > threshold=0.5
node_240: feature_name=SNP:C241T	feature_id[8].value > threshold=0.5
node_242: feature_name=PLpro:F800*	feature_id[23].value <= threshold=0.5
node_243: feature_name=nsp13:Y543X	feature_id[32].value <= threshold=0.5
Class: mild
Rules_18	passed counts:17
node_0: feature_name=RdRP:P323L	feature_id[3].value > threshold=0.5
node_88: feature_name=V1176F	feature_id[2].value <= threshold=0.5
node_89: feature_name=age	feature_id[1].value > threshold=0.5
node_117: feature_name=nsp14:I164ILV	feature_id[0].value <= threshold=0.5
node_118: feature_name=nsp4:M324I	feature_id[14].value <= threshold=0.5
node_119: feature_name=ORF3a:Q57H	feature_id[24].value > threshold=0.5
node_193: feature_name=age	feature_id[1].value <= threshold=1.5
node_194: feature_name=N:S194L	feature_id[4].value <= threshold=0.5
node_195: feature_name=SNP:G29540A	feature_id[6].value <= threshold=0.5
node_196: feature_name=D614G	feature_id[35].value <= threshold=0.5
node_197: feature_name=nsp2:T85I	feature_id[50].value <= threshold=0.5
Class: severe
Rules_19	passed counts:16
node_0: feature_name=RdRP:P323L	feature_id[3].value <= threshold=0.5
node_1: feature_name=nsp14:I164ILV	feature_id[0].value > threshold=0.5
node_71: feature_name=age	feature_id[1].value > threshold=0.5
node_73: feature_name=C361C*	feature_id[17].value > threshold=0.5
Class: mild
Rules_20	passed counts:15
node_0: feature_name=RdRP:P323L	feature_id[3].value > threshold=0.5
node_88: feature_name=V1176F	feature_id[2].value <= threshold=0.5
node_89: feature_name=age	feature_id[1].value > threshold=0.5
node_117: feature_name=nsp14:I164ILV	feature_id[0].value <= threshold=0.5
node_118: feature_name=nsp4:M324I	feature_id[14].value <= threshold=0.5
node_119: feature_name=ORF3a:Q57H	feature_id[24].value <= threshold=0.5
node_120: feature_name=N:I292T	feature_id[7].value <= threshold=0.5
node_121: feature_name=age	feature_id[1].value > threshold=1.5
node_173: feature_name=PLpro:A994D	feature_id[26].value <= threshold=0.5
node_174: feature_name=nsp6:L37F	feature_id[22].value <= threshold=0.5
node_175: feature_name=nsp13:H290Y	feature_id[12].value <= threshold=0.5
node_176: feature_name=D614G	feature_id[35].value > threshold=0.5
node_178: feature_name=N:G204R	feature_id[33].value <= threshold=0.5
Class: severe
Rules_21	passed counts:15
node_0: feature_name=RdRP:P323L	feature_id[3].value > threshold=0.5
node_88: feature_name=V1176F	feature_id[2].value <= threshold=0.5
node_89: feature_name=age	feature_id[1].value > threshold=0.5
node_117: feature_name=nsp14:I164ILV	feature_id[0].value <= threshold=0.5
node_118: feature_name=nsp4:M324I	feature_id[14].value <= threshold=0.5
node_119: feature_name=ORF3a:Q57H	feature_id[24].value <= threshold=0.5
node_120: feature_name=N:I292T	feature_id[7].value <= threshold=0.5
node_121: feature_name=age	feature_id[1].value <= threshold=1.5
node_122: feature_name=D614G	feature_id[35].value > threshold=0.5
node_128: feature_name=PLpro:I1683T	feature_id[37].value > threshold=0.5
node_166: feature_name=N:G34W	feature_id[25].value <= threshold=0.5
node_167: feature_name=N:P13L	feature_id[13].value <= threshold=0.5
node_168: feature_name=N:R203K	feature_id[52].value <= threshold=0.5
Class: mild
Rules_22	passed counts:15
node_0: feature_name=RdRP:P323L	feature_id[3].value <= threshold=0.5
node_1: feature_name=nsp14:I164ILV	feature_id[0].value <= threshold=0.5
node_2: feature_name=N:P13L	feature_id[13].value > threshold=0.5
node_58: feature_name=age	feature_id[1].value <= threshold=0.5
Class: mild
Rules_23	passed counts:13
node_0: feature_name=RdRP:P323L	feature_id[3].value > threshold=0.5
node_88: feature_name=V1176F	feature_id[2].value <= threshold=0.5
node_89: feature_name=age	feature_id[1].value > threshold=0.5
node_117: feature_name=nsp14:I164ILV	feature_id[0].value <= threshold=0.5
node_118: feature_name=nsp4:M324I	feature_id[14].value <= threshold=0.5
node_119: feature_name=ORF3a:Q57H	feature_id[24].value <= threshold=0.5
node_120: feature_name=N:I292T	feature_id[7].value <= threshold=0.5
node_121: feature_name=age	feature_id[1].value <= threshold=1.5
node_122: feature_name=D614G	feature_id[35].value > threshold=0.5
node_128: feature_name=PLpro:I1683T	feature_id[37].value > threshold=0.5
node_166: feature_name=N:G34W	feature_id[25].value > threshold=0.5
Class: mild
Rules_24	passed counts:13
node_0: feature_name=RdRP:P323L	feature_id[3].value > threshold=0.5
node_88: feature_name=V1176F	feature_id[2].value <= threshold=0.5
node_89: feature_name=age	feature_id[1].value > threshold=0.5
node_117: feature_name=nsp14:I164ILV	feature_id[0].value <= threshold=0.5
node_118: feature_name=nsp4:M324I	feature_id[14].value <= threshold=0.5
node_119: feature_name=ORF3a:Q57H	feature_id[24].value <= threshold=0.5
node_120: feature_name=N:I292T	feature_id[7].value <= threshold=0.5
node_121: feature_name=age	feature_id[1].value <= threshold=1.5
node_122: feature_name=D614G	feature_id[35].value > threshold=0.5
node_128: feature_name=PLpro:I1683T	feature_id[37].value <= threshold=0.5
node_129: feature_name=L5F	feature_id[45].value > threshold=0.5
Class: mild
Rules_25	passed counts:13
node_0: feature_name=RdRP:P323L	feature_id[3].value > threshold=0.5
node_88: feature_name=V1176F	feature_id[2].value <= threshold=0.5
node_89: feature_name=age	feature_id[1].value <= threshold=0.5
node_90: feature_name=N:I292T	feature_id[7].value <= threshold=0.5
node_91: feature_name=nsp2:T85I	feature_id[50].value <= threshold=0.5
node_92: feature_name=N:S194L	feature_id[4].value <= threshold=0.5
node_93: feature_name=PLpro:A994D	feature_id[26].value <= threshold=0.5
node_94: feature_name=PLpro:I1683T	feature_id[37].value <= threshold=0.5
node_95: feature_name=RdRP:A185S	feature_id[44].value <= threshold=0.5
node_96: feature_name=N:R203K	feature_id[52].value > threshold=0.5
node_102: feature_name=nsp14:I164ILV	feature_id[0].value <= threshold=0.5
node_103: feature_name=N:G204R	feature_id[33].value > threshold=0.5
node_105: feature_name=L5F	feature_id[45].value <= threshold=0.5
node_106: feature_name=PLpro:K945N	feature_id[21].value <= threshold=0.5
Class: mild
Rules_26	passed counts:13
node_0: feature_name=RdRP:P323L	feature_id[3].value <= threshold=0.5
node_1: feature_name=nsp14:I164ILV	feature_id[0].value <= threshold=0.5
node_2: feature_name=N:P13L	feature_id[13].value <= threshold=0.5
node_3: feature_name=SNP:G29742A	feature_id[43].value > threshold=0.5
node_41: feature_name=ORF3a:Q57H	feature_id[24].value <= threshold=0.5
node_42: feature_name=N:S202N	feature_id[30].value > threshold=0.5
node_48: feature_name=age	feature_id[1].value > threshold=0.5
node_50: feature_name=ORF3a:G254*	feature_id[18].value <= threshold=0.5
node_51: feature_name=nsp6:L37F	feature_id[22].value <= threshold=0.5
node_52: feature_name=F86FILV	feature_id[16].value <= threshold=0.5
Class: mild
Rules_27	passed counts:12
node_0: feature_name=RdRP:P323L	feature_id[3].value > threshold=0.5
node_88: feature_name=V1176F	feature_id[2].value <= threshold=0.5
node_89: feature_name=age	feature_id[1].value > threshold=0.5
node_117: feature_name=nsp14:I164ILV	feature_id[0].value > threshold=0.5
node_237: feature_name=nsp2:T85I	feature_id[50].value <= threshold=0.5
node_238: feature_name=ORF3a:G251S	feature_id[38].value <= threshold=0.5
Class: mild
Rules_28	passed counts:12
node_0: feature_name=RdRP:P323L	feature_id[3].value <= threshold=0.5
node_1: feature_name=nsp14:I164ILV	feature_id[0].value > threshold=0.5
node_71: feature_name=age	feature_id[1].value > threshold=0.5
node_73: feature_name=C361C*	feature_id[17].value <= threshold=0.5
node_74: feature_name=nsp13:Y543X	feature_id[32].value > threshold=0.5
Class: mild
Rules_29	passed counts:11
node_0: feature_name=RdRP:P323L	feature_id[3].value > threshold=0.5
node_88: feature_name=V1176F	feature_id[2].value <= threshold=0.5
node_89: feature_name=age	feature_id[1].value > threshold=0.5
node_117: feature_name=nsp14:I164ILV	feature_id[0].value <= threshold=0.5
node_118: feature_name=nsp4:M324I	feature_id[14].value <= threshold=0.5
node_119: feature_name=ORF3a:Q57H	feature_id[24].value > threshold=0.5
node_193: feature_name=age	feature_id[1].value > threshold=1.5
node_229: feature_name=nsp6:L37F	feature_id[22].value <= threshold=0.5
node_230: feature_name=nsp2:T85I	feature_id[50].value > threshold=0.5
node_232: feature_name=nsp7:S25L	feature_id[36].value > threshold=0.5
Class: severe
Rules_30	passed counts:11
node_0: feature_name=RdRP:P323L	feature_id[3].value <= threshold=0.5
node_1: feature_name=nsp14:I164ILV	feature_id[0].value <= threshold=0.5
node_2: feature_name=N:P13L	feature_id[13].value <= threshold=0.5
node_3: feature_name=SNP:G29742A	feature_id[43].value <= threshold=0.5
node_4: feature_name=ORF3a:Q57H	feature_id[24].value <= threshold=0.5
node_5: feature_name=age	feature_id[1].value <= threshold=1.5
node_6: feature_name=nsp6:F35FILV	feature_id[10].value <= threshold=0.5
node_7: feature_name=age	feature_id[1].value > threshold=0.5
node_15: feature_name=N:R203K	feature_id[52].value <= threshold=0.5
node_16: feature_name=N:S202N	feature_id[30].value <= threshold=0.5
node_17: feature_name=ORF8:L84S	feature_id[15].value > threshold=0.5
node_31: feature_name=ORF3a:G196V	feature_id[20].value <= threshold=0.5
Class: mild
Rules_31	passed counts:10
node_0: feature_name=RdRP:P323L	feature_id[3].value > threshold=0.5
node_88: feature_name=V1176F	feature_id[2].value <= threshold=0.5
node_89: feature_name=age	feature_id[1].value > threshold=0.5
node_117: feature_name=nsp14:I164ILV	feature_id[0].value <= threshold=0.5
node_118: feature_name=nsp4:M324I	feature_id[14].value <= threshold=0.5
node_119: feature_name=ORF3a:Q57H	feature_id[24].value <= threshold=0.5
node_120: feature_name=N:I292T	feature_id[7].value > threshold=0.5
node_186: feature_name=age	feature_id[1].value > threshold=1.5
Class: severe
Rules_32	passed counts:10
node_0: feature_name=RdRP:P323L	feature_id[3].value > threshold=0.5
node_88: feature_name=V1176F	feature_id[2].value <= threshold=0.5
node_89: feature_name=age	feature_id[1].value <= threshold=0.5
node_90: feature_name=N:I292T	feature_id[7].value <= threshold=0.5
node_91: feature_name=nsp2:T85I	feature_id[50].value <= threshold=0.5
node_92: feature_name=N:S194L	feature_id[4].value <= threshold=0.5
node_93: feature_name=PLpro:A994D	feature_id[26].value <= threshold=0.5
node_94: feature_name=PLpro:I1683T	feature_id[37].value <= threshold=0.5
node_95: feature_name=RdRP:A185S	feature_id[44].value <= threshold=0.5
node_96: feature_name=N:R203K	feature_id[52].value <= threshold=0.5
node_97: feature_name=nsp14:I164ILV	feature_id[0].value <= threshold=0.5
node_98: feature_name=ORF3a:Q57H	feature_id[24].value > threshold=0.5
Class: mild
Rules_33	passed counts:9
node_0: feature_name=RdRP:P323L	feature_id[3].value > threshold=0.5
node_88: feature_name=V1176F	feature_id[2].value <= threshold=0.5
node_89: feature_name=age	feature_id[1].value <= threshold=0.5
node_90: feature_name=N:I292T	feature_id[7].value <= threshold=0.5
node_91: feature_name=nsp2:T85I	feature_id[50].value <= threshold=0.5
node_92: feature_name=N:S194L	feature_id[4].value <= threshold=0.5
node_93: feature_name=PLpro:A994D	feature_id[26].value <= threshold=0.5
node_94: feature_name=PLpro:I1683T	feature_id[37].value <= threshold=0.5
node_95: feature_name=RdRP:A185S	feature_id[44].value <= threshold=0.5
node_96: feature_name=N:R203K	feature_id[52].value <= threshold=0.5
node_97: feature_name=nsp14:I164ILV	feature_id[0].value <= threshold=0.5
node_98: feature_name=ORF3a:Q57H	feature_id[24].value <= threshold=0.5
Class: mild
Rules_34	passed counts:9
node_0: feature_name=RdRP:P323L	feature_id[3].value <= threshold=0.5
node_1: feature_name=nsp14:I164ILV	feature_id[0].value <= threshold=0.5
node_2: feature_name=N:P13L	feature_id[13].value > threshold=0.5
node_58: feature_name=age	feature_id[1].value > threshold=0.5
node_60: feature_name=nsp6:F35FILV	feature_id[10].value > threshold=0.5
Class: mild
Rules_35	passed counts:9
node_0: feature_name=RdRP:P323L	feature_id[3].value <= threshold=0.5
node_1: feature_name=nsp14:I164ILV	feature_id[0].value <= threshold=0.5
node_2: feature_name=N:P13L	feature_id[13].value <= threshold=0.5
node_3: feature_name=SNP:G29742A	feature_id[43].value > threshold=0.5
node_41: feature_name=ORF3a:Q57H	feature_id[24].value <= threshold=0.5
node_42: feature_name=N:S202N	feature_id[30].value <= threshold=0.5
node_43: feature_name=nsp6:L37F	feature_id[22].value > threshold=0.5
Class: mild
Rules_36	passed counts:9
node_0: feature_name=RdRP:P323L	feature_id[3].value <= threshold=0.5
node_1: feature_name=nsp14:I164ILV	feature_id[0].value <= threshold=0.5
node_2: feature_name=N:P13L	feature_id[13].value <= threshold=0.5
node_3: feature_name=SNP:G29742A	feature_id[43].value <= threshold=0.5
node_4: feature_name=ORF3a:Q57H	feature_id[24].value <= threshold=0.5
node_5: feature_name=age	feature_id[1].value <= threshold=1.5
node_6: feature_name=nsp6:F35FILV	feature_id[10].value <= threshold=0.5
node_7: feature_name=age	feature_id[1].value > threshold=0.5
node_15: feature_name=N:R203K	feature_id[52].value <= threshold=0.5
node_16: feature_name=N:S202N	feature_id[30].value <= threshold=0.5
node_17: feature_name=ORF8:L84S	feature_id[15].value <= threshold=0.5
node_18: feature_name=D614G	feature_id[35].value <= threshold=0.5
node_19: feature_name=nsp6:L37F	feature_id[22].value > threshold=0.5
node_25: feature_name=ORF3a:G254*	feature_id[18].value > threshold=0.5
Class: mild
Rules_37	passed counts:8
node_0: feature_name=RdRP:P323L	feature_id[3].value > threshold=0.5
node_88: feature_name=V1176F	feature_id[2].value <= threshold=0.5
node_89: feature_name=age	feature_id[1].value > threshold=0.5
node_117: feature_name=nsp14:I164ILV	feature_id[0].value <= threshold=0.5
node_118: feature_name=nsp4:M324I	feature_id[14].value <= threshold=0.5
node_119: feature_name=ORF3a:Q57H	feature_id[24].value <= threshold=0.5
node_120: feature_name=N:I292T	feature_id[7].value <= threshold=0.5
node_121: feature_name=age	feature_id[1].value <= threshold=1.5
node_122: feature_name=D614G	feature_id[35].value > threshold=0.5
node_128: feature_name=PLpro:I1683T	feature_id[37].value <= threshold=0.5
node_129: feature_name=L5F	feature_id[45].value <= threshold=0.5
node_130: feature_name=N:S194L	feature_id[4].value <= threshold=0.5
node_131: feature_name=F86FILV	feature_id[16].value <= threshold=0.5
node_132: feature_name=PLpro:K945N	feature_id[21].value <= threshold=0.5
node_133: feature_name=nsp6:F35FILV	feature_id[10].value <= threshold=0.5
node_134: feature_name=nsp6:L37F	feature_id[22].value <= threshold=0.5
node_135: feature_name=SNP:G29742A	feature_id[43].value <= threshold=0.5
node_136: feature_name=PLpro:A994D	feature_id[26].value > threshold=0.5
node_152: feature_name=N:G204R	feature_id[33].value > threshold=0.5
Class: mild
Rules_38	passed counts:7
node_0: feature_name=RdRP:P323L	feature_id[3].value > threshold=0.5
node_88: feature_name=V1176F	feature_id[2].value <= threshold=0.5
node_89: feature_name=age	feature_id[1].value > threshold=0.5
node_117: feature_name=nsp14:I164ILV	feature_id[0].value <= threshold=0.5
node_118: feature_name=nsp4:M324I	feature_id[14].value <= threshold=0.5
node_119: feature_name=ORF3a:Q57H	feature_id[24].value <= threshold=0.5
node_120: feature_name=N:I292T	feature_id[7].value <= threshold=0.5
node_121: feature_name=age	feature_id[1].value <= threshold=1.5
node_122: feature_name=D614G	feature_id[35].value > threshold=0.5
node_128: feature_name=PLpro:I1683T	feature_id[37].value <= threshold=0.5
node_129: feature_name=L5F	feature_id[45].value <= threshold=0.5
node_130: feature_name=N:S194L	feature_id[4].value > threshold=0.5
Class: severe
Rules_39	passed counts:7
node_0: feature_name=RdRP:P323L	feature_id[3].value > threshold=0.5
node_88: feature_name=V1176F	feature_id[2].value <= threshold=0.5
node_89: feature_name=age	feature_id[1].value <= threshold=0.5
node_90: feature_name=N:I292T	feature_id[7].value <= threshold=0.5
node_91: feature_name=nsp2:T85I	feature_id[50].value <= threshold=0.5
node_92: feature_name=N:S194L	feature_id[4].value <= threshold=0.5
node_93: feature_name=PLpro:A994D	feature_id[26].value > threshold=0.5
Class: mild
Rules_40	passed counts:7
node_0: feature_name=RdRP:P323L	feature_id[3].value <= threshold=0.5
node_1: feature_name=nsp14:I164ILV	feature_id[0].value <= threshold=0.5
node_2: feature_name=N:P13L	feature_id[13].value <= threshold=0.5
node_3: feature_name=SNP:G29742A	feature_id[43].value <= threshold=0.5
node_4: feature_name=ORF3a:Q57H	feature_id[24].value <= threshold=0.5
node_5: feature_name=age	feature_id[1].value <= threshold=1.5
node_6: feature_name=nsp6:F35FILV	feature_id[10].value <= threshold=0.5
node_7: feature_name=age	feature_id[1].value > threshold=0.5
node_15: feature_name=N:R203K	feature_id[52].value <= threshold=0.5
node_16: feature_name=N:S202N	feature_id[30].value <= threshold=0.5
node_17: feature_name=ORF8:L84S	feature_id[15].value <= threshold=0.5
node_18: feature_name=D614G	feature_id[35].value <= threshold=0.5
node_19: feature_name=nsp6:L37F	feature_id[22].value <= threshold=0.5
node_20: feature_name=ORF3a:G254*	feature_id[18].value <= threshold=0.5
node_21: feature_name=SNP:C241T	feature_id[8].value <= threshold=0.5
Class: severe
Rules_41	passed counts:6
node_0: feature_name=RdRP:P323L	feature_id[3].value > threshold=0.5
node_88: feature_name=V1176F	feature_id[2].value <= threshold=0.5
node_89: feature_name=age	feature_id[1].value > threshold=0.5
node_117: feature_name=nsp14:I164ILV	feature_id[0].value <= threshold=0.5
node_118: feature_name=nsp4:M324I	feature_id[14].value <= threshold=0.5
node_119: feature_name=ORF3a:Q57H	feature_id[24].value > threshold=0.5
node_193: feature_name=age	feature_id[1].value <= threshold=1.5
node_194: feature_name=N:S194L	feature_id[4].value > threshold=0.5
node_226: feature_name=D614G	feature_id[35].value <= threshold=0.5
Class: severe
Rules_42	passed counts:6
node_0: feature_name=RdRP:P323L	feature_id[3].value > threshold=0.5
node_88: feature_name=V1176F	feature_id[2].value <= threshold=0.5
node_89: feature_name=age	feature_id[1].value > threshold=0.5
node_117: feature_name=nsp14:I164ILV	feature_id[0].value <= threshold=0.5
node_118: feature_name=nsp4:M324I	feature_id[14].value <= threshold=0.5
node_119: feature_name=ORF3a:Q57H	feature_id[24].value > threshold=0.5
node_193: feature_name=age	feature_id[1].value <= threshold=1.5
node_194: feature_name=N:S194L	feature_id[4].value <= threshold=0.5
node_195: feature_name=SNP:G29540A	feature_id[6].value <= threshold=0.5
node_196: feature_name=D614G	feature_id[35].value > threshold=0.5
node_200: feature_name=L5F	feature_id[45].value <= threshold=0.5
node_201: feature_name=N:R203K	feature_id[52].value <= threshold=0.5
node_202: feature_name=N:S197L	feature_id[27].value <= threshold=0.5
node_203: feature_name=SNP:C241T	feature_id[8].value > threshold=0.5
node_205: feature_name=ORF3a:G254*	feature_id[18].value <= threshold=0.5
node_206: feature_name=RdRP:A97V	feature_id[31].value <= threshold=0.5
node_207: feature_name=nsp6:L37F	feature_id[22].value <= threshold=0.5
node_208: feature_name=nsp2:T85I	feature_id[50].value > threshold=0.5
node_210: feature_name=nsp7:S25L	feature_id[36].value > threshold=0.5
Class: severe
Rules_43	passed counts:6
node_0: feature_name=RdRP:P323L	feature_id[3].value > threshold=0.5
node_88: feature_name=V1176F	feature_id[2].value <= threshold=0.5
node_89: feature_name=age	feature_id[1].value <= threshold=0.5
node_90: feature_name=N:I292T	feature_id[7].value <= threshold=0.5
node_91: feature_name=nsp2:T85I	feature_id[50].value > threshold=0.5
Class: mild
Rules_44	passed counts:6
node_0: feature_name=RdRP:P323L	feature_id[3].value > threshold=0.5
node_88: feature_name=V1176F	feature_id[2].value <= threshold=0.5
node_89: feature_name=age	feature_id[1].value <= threshold=0.5
node_90: feature_name=N:I292T	feature_id[7].value <= threshold=0.5
node_91: feature_name=nsp2:T85I	feature_id[50].value <= threshold=0.5
node_92: feature_name=N:S194L	feature_id[4].value <= threshold=0.5
node_93: feature_name=PLpro:A994D	feature_id[26].value <= threshold=0.5
node_94: feature_name=PLpro:I1683T	feature_id[37].value > threshold=0.5
Class: mild
Rules_45	passed counts:6
node_0: feature_name=RdRP:P323L	feature_id[3].value <= threshold=0.5
node_1: feature_name=nsp14:I164ILV	feature_id[0].value <= threshold=0.5
node_2: feature_name=N:P13L	feature_id[13].value > threshold=0.5
node_58: feature_name=age	feature_id[1].value > threshold=0.5
node_60: feature_name=nsp6:F35FILV	feature_id[10].value <= threshold=0.5
node_61: feature_name=PLpro:T1198K	feature_id[41].value <= threshold=0.5
Class: mild
Rules_46	passed counts:6
node_0: feature_name=RdRP:P323L	feature_id[3].value <= threshold=0.5
node_1: feature_name=nsp14:I164ILV	feature_id[0].value <= threshold=0.5
node_2: feature_name=N:P13L	feature_id[13].value <= threshold=0.5
node_3: feature_name=SNP:G29742A	feature_id[43].value > threshold=0.5
node_41: feature_name=ORF3a:Q57H	feature_id[24].value <= threshold=0.5
node_42: feature_name=N:S202N	feature_id[30].value > threshold=0.5
node_48: feature_name=age	feature_id[1].value <= threshold=0.5
Class: mild
Rules_47	passed counts:6
node_0: feature_name=RdRP:P323L	feature_id[3].value <= threshold=0.5
node_1: feature_name=nsp14:I164ILV	feature_id[0].value <= threshold=0.5
node_2: feature_name=N:P13L	feature_id[13].value <= threshold=0.5
node_3: feature_name=SNP:G29742A	feature_id[43].value <= threshold=0.5
node_4: feature_name=ORF3a:Q57H	feature_id[24].value > threshold=0.5
node_38: feature_name=N:S194L	feature_id[4].value <= threshold=0.5
Class: mild
Rules_48	passed counts:6
node_0: feature_name=RdRP:P323L	feature_id[3].value <= threshold=0.5
node_1: feature_name=nsp14:I164ILV	feature_id[0].value <= threshold=0.5
node_2: feature_name=N:P13L	feature_id[13].value <= threshold=0.5
node_3: feature_name=SNP:G29742A	feature_id[43].value <= threshold=0.5
node_4: feature_name=ORF3a:Q57H	feature_id[24].value <= threshold=0.5
node_5: feature_name=age	feature_id[1].value <= threshold=1.5
node_6: feature_name=nsp6:F35FILV	feature_id[10].value <= threshold=0.5
node_7: feature_name=age	feature_id[1].value > threshold=0.5
node_15: feature_name=N:R203K	feature_id[52].value <= threshold=0.5
node_16: feature_name=N:S202N	feature_id[30].value <= threshold=0.5
node_17: feature_name=ORF8:L84S	feature_id[15].value <= threshold=0.5
node_18: feature_name=D614G	feature_id[35].value > threshold=0.5
node_28: feature_name=SNP:C241T	feature_id[8].value > threshold=0.5
Class: severe
Rules_49	passed counts:5
node_0: feature_name=RdRP:P323L	feature_id[3].value > threshold=0.5
node_88: feature_name=V1176F	feature_id[2].value <= threshold=0.5
node_89: feature_name=age	feature_id[1].value > threshold=0.5
node_117: feature_name=nsp14:I164ILV	feature_id[0].value <= threshold=0.5
node_118: feature_name=nsp4:M324I	feature_id[14].value <= threshold=0.5
node_119: feature_name=ORF3a:Q57H	feature_id[24].value <= threshold=0.5
node_120: feature_name=N:I292T	feature_id[7].value <= threshold=0.5
node_121: feature_name=age	feature_id[1].value <= threshold=1.5
node_122: feature_name=D614G	feature_id[35].value > threshold=0.5
node_128: feature_name=PLpro:I1683T	feature_id[37].value <= threshold=0.5
node_129: feature_name=L5F	feature_id[45].value <= threshold=0.5
node_130: feature_name=N:S194L	feature_id[4].value <= threshold=0.5
node_131: feature_name=F86FILV	feature_id[16].value <= threshold=0.5
node_132: feature_name=PLpro:K945N	feature_id[21].value <= threshold=0.5
node_133: feature_name=nsp6:F35FILV	feature_id[10].value <= threshold=0.5
node_134: feature_name=nsp6:L37F	feature_id[22].value > threshold=0.5
node_156: feature_name=nsp13:A598S	feature_id[47].value <= threshold=0.5
node_157: feature_name=N:R203K	feature_id[52].value > threshold=0.5
Class: mild
Rules_50	passed counts:5
node_0: feature_name=RdRP:P323L	feature_id[3].value > threshold=0.5
node_88: feature_name=V1176F	feature_id[2].value <= threshold=0.5
node_89: feature_name=age	feature_id[1].value > threshold=0.5
node_117: feature_name=nsp14:I164ILV	feature_id[0].value <= threshold=0.5
node_118: feature_name=nsp4:M324I	feature_id[14].value <= threshold=0.5
node_119: feature_name=ORF3a:Q57H	feature_id[24].value <= threshold=0.5
node_120: feature_name=N:I292T	feature_id[7].value <= threshold=0.5
node_121: feature_name=age	feature_id[1].value <= threshold=1.5
node_122: feature_name=D614G	feature_id[35].value > threshold=0.5
node_128: feature_name=PLpro:I1683T	feature_id[37].value <= threshold=0.5
node_129: feature_name=L5F	feature_id[45].value <= threshold=0.5
node_130: feature_name=N:S194L	feature_id[4].value <= threshold=0.5
node_131: feature_name=F86FILV	feature_id[16].value <= threshold=0.5
node_132: feature_name=PLpro:K945N	feature_id[21].value <= threshold=0.5
node_133: feature_name=nsp6:F35FILV	feature_id[10].value <= threshold=0.5
node_134: feature_name=nsp6:L37F	feature_id[22].value > threshold=0.5
node_156: feature_name=nsp13:A598S	feature_id[47].value <= threshold=0.5
node_157: feature_name=N:R203K	feature_id[52].value <= threshold=0.5
Class: mild
Rules_51	passed counts:5
node_0: feature_name=RdRP:P323L	feature_id[3].value > threshold=0.5
node_88: feature_name=V1176F	feature_id[2].value <= threshold=0.5
node_89: feature_name=age	feature_id[1].value <= threshold=0.5
node_90: feature_name=N:I292T	feature_id[7].value <= threshold=0.5
node_91: feature_name=nsp2:T85I	feature_id[50].value <= threshold=0.5
node_92: feature_name=N:S194L	feature_id[4].value <= threshold=0.5
node_93: feature_name=PLpro:A994D	feature_id[26].value <= threshold=0.5
node_94: feature_name=PLpro:I1683T	feature_id[37].value <= threshold=0.5
node_95: feature_name=RdRP:A185S	feature_id[44].value > threshold=0.5
Class: mild
Rules_52	passed counts:5
node_0: feature_name=RdRP:P323L	feature_id[3].value <= threshold=0.5
node_1: feature_name=nsp14:I164ILV	feature_id[0].value > threshold=0.5
node_71: feature_name=age	feature_id[1].value > threshold=0.5
node_73: feature_name=C361C*	feature_id[17].value <= threshold=0.5
node_74: feature_name=nsp13:Y543X	feature_id[32].value <= threshold=0.5
node_75: feature_name=PLpro:F800*	feature_id[23].value > threshold=0.5
Class: mild
Rules_53	passed counts:5
node_0: feature_name=RdRP:P323L	feature_id[3].value <= threshold=0.5
node_1: feature_name=nsp14:I164ILV	feature_id[0].value <= threshold=0.5
node_2: feature_name=N:P13L	feature_id[13].value <= threshold=0.5
node_3: feature_name=SNP:G29742A	feature_id[43].value <= threshold=0.5
node_4: feature_name=ORF3a:Q57H	feature_id[24].value <= threshold=0.5
node_5: feature_name=age	feature_id[1].value > threshold=1.5
Class: severe
Rules_54	passed counts:5
node_0: feature_name=RdRP:P323L	feature_id[3].value <= threshold=0.5
node_1: feature_name=nsp14:I164ILV	feature_id[0].value <= threshold=0.5
node_2: feature_name=N:P13L	feature_id[13].value <= threshold=0.5
node_3: feature_name=SNP:G29742A	feature_id[43].value <= threshold=0.5
node_4: feature_name=ORF3a:Q57H	feature_id[24].value <= threshold=0.5
node_5: feature_name=age	feature_id[1].value <= threshold=1.5
node_6: feature_name=nsp6:F35FILV	feature_id[10].value <= threshold=0.5
node_7: feature_name=age	feature_id[1].value > threshold=0.5
node_15: feature_name=N:R203K	feature_id[52].value <= threshold=0.5
node_16: feature_name=N:S202N	feature_id[30].value <= threshold=0.5
node_17: feature_name=ORF8:L84S	feature_id[15].value > threshold=0.5
node_31: feature_name=ORF3a:G196V	feature_id[20].value > threshold=0.5
Class: mild
Rules_55	passed counts:4
node_0: feature_name=RdRP:P323L	feature_id[3].value > threshold=0.5
node_88: feature_name=V1176F	feature_id[2].value <= threshold=0.5
node_89: feature_name=age	feature_id[1].value > threshold=0.5
node_117: feature_name=nsp14:I164ILV	feature_id[0].value > threshold=0.5
node_237: feature_name=nsp2:T85I	feature_id[50].value <= threshold=0.5
node_238: feature_name=ORF3a:G251S	feature_id[38].value > threshold=0.5
node_240: feature_name=SNP:C241T	feature_id[8].value <= threshold=0.5
Class: mild
Rules_56	passed counts:4
node_0: feature_name=RdRP:P323L	feature_id[3].value > threshold=0.5
node_88: feature_name=V1176F	feature_id[2].value <= threshold=0.5
node_89: feature_name=age	feature_id[1].value > threshold=0.5
node_117: feature_name=nsp14:I164ILV	feature_id[0].value <= threshold=0.5
node_118: feature_name=nsp4:M324I	feature_id[14].value <= threshold=0.5
node_119: feature_name=ORF3a:Q57H	feature_id[24].value > threshold=0.5
node_193: feature_name=age	feature_id[1].value <= threshold=1.5
node_194: feature_name=N:S194L	feature_id[4].value <= threshold=0.5
node_195: feature_name=SNP:G29540A	feature_id[6].value <= threshold=0.5
node_196: feature_name=D614G	feature_id[35].value > threshold=0.5
node_200: feature_name=L5F	feature_id[45].value <= threshold=0.5
node_201: feature_name=N:R203K	feature_id[52].value <= threshold=0.5
node_202: feature_name=N:S197L	feature_id[27].value <= threshold=0.5
node_203: feature_name=SNP:C241T	feature_id[8].value > threshold=0.5
node_205: feature_name=ORF3a:G254*	feature_id[18].value <= threshold=0.5
node_206: feature_name=RdRP:A97V	feature_id[31].value <= threshold=0.5
node_207: feature_name=nsp6:L37F	feature_id[22].value > threshold=0.5
node_213: feature_name=nsp2:T85I	feature_id[50].value > threshold=0.5
Class: mild
Rules_57	passed counts:4
node_0: feature_name=RdRP:P323L	feature_id[3].value > threshold=0.5
node_88: feature_name=V1176F	feature_id[2].value <= threshold=0.5
node_89: feature_name=age	feature_id[1].value > threshold=0.5
node_117: feature_name=nsp14:I164ILV	feature_id[0].value <= threshold=0.5
node_118: feature_name=nsp4:M324I	feature_id[14].value <= threshold=0.5
node_119: feature_name=ORF3a:Q57H	feature_id[24].value <= threshold=0.5
node_120: feature_name=N:I292T	feature_id[7].value <= threshold=0.5
node_121: feature_name=age	feature_id[1].value <= threshold=1.5
node_122: feature_name=D614G	feature_id[35].value > threshold=0.5
node_128: feature_name=PLpro:I1683T	feature_id[37].value <= threshold=0.5
node_129: feature_name=L5F	feature_id[45].value <= threshold=0.5
node_130: feature_name=N:S194L	feature_id[4].value <= threshold=0.5
node_131: feature_name=F86FILV	feature_id[16].value > threshold=0.5
Class: mild
Rules_58	passed counts:4
node_0: feature_name=RdRP:P323L	feature_id[3].value > threshold=0.5
node_88: feature_name=V1176F	feature_id[2].value <= threshold=0.5
node_89: feature_name=age	feature_id[1].value > threshold=0.5
node_117: feature_name=nsp14:I164ILV	feature_id[0].value <= threshold=0.5
node_118: feature_name=nsp4:M324I	feature_id[14].value <= threshold=0.5
node_119: feature_name=ORF3a:Q57H	feature_id[24].value <= threshold=0.5
node_120: feature_name=N:I292T	feature_id[7].value <= threshold=0.5
node_121: feature_name=age	feature_id[1].value <= threshold=1.5
node_122: feature_name=D614G	feature_id[35].value > threshold=0.5
node_128: feature_name=PLpro:I1683T	feature_id[37].value <= threshold=0.5
node_129: feature_name=L5F	feature_id[45].value <= threshold=0.5
node_130: feature_name=N:S194L	feature_id[4].value <= threshold=0.5
node_131: feature_name=F86FILV	feature_id[16].value <= threshold=0.5
node_132: feature_name=PLpro:K945N	feature_id[21].value > threshold=0.5
Class: mild
Rules_59	passed counts:4
node_0: feature_name=RdRP:P323L	feature_id[3].value <= threshold=0.5
node_1: feature_name=nsp14:I164ILV	feature_id[0].value <= threshold=0.5
node_2: feature_name=N:P13L	feature_id[13].value <= threshold=0.5
node_3: feature_name=SNP:G29742A	feature_id[43].value <= threshold=0.5
node_4: feature_name=ORF3a:Q57H	feature_id[24].value <= threshold=0.5
node_5: feature_name=age	feature_id[1].value <= threshold=1.5
node_6: feature_name=nsp6:F35FILV	feature_id[10].value <= threshold=0.5
node_7: feature_name=age	feature_id[1].value > threshold=0.5
node_15: feature_name=N:R203K	feature_id[52].value > threshold=0.5
Class: severe
Rules_60	passed counts:3
node_0: feature_name=RdRP:P323L	feature_id[3].value > threshold=0.5
node_88: feature_name=V1176F	feature_id[2].value <= threshold=0.5
node_89: feature_name=age	feature_id[1].value > threshold=0.5
node_117: feature_name=nsp14:I164ILV	feature_id[0].value > threshold=0.5
node_237: feature_name=nsp2:T85I	feature_id[50].value > threshold=0.5
node_247: feature_name=PLpro:F800*	feature_id[23].value <= threshold=0.5
Class: mild
Rules_61	passed counts:3
node_0: feature_name=RdRP:P323L	feature_id[3].value > threshold=0.5
node_88: feature_name=V1176F	feature_id[2].value <= threshold=0.5
node_89: feature_name=age	feature_id[1].value > threshold=0.5
node_117: feature_name=nsp14:I164ILV	feature_id[0].value <= threshold=0.5
node_118: feature_name=nsp4:M324I	feature_id[14].value <= threshold=0.5
node_119: feature_name=ORF3a:Q57H	feature_id[24].value <= threshold=0.5
node_120: feature_name=N:I292T	feature_id[7].value > threshold=0.5
node_186: feature_name=age	feature_id[1].value <= threshold=1.5
node_187: feature_name=nsp6:L37F	feature_id[22].value > threshold=0.5
Class: severe
Rules_62	passed counts:3
node_0: feature_name=RdRP:P323L	feature_id[3].value > threshold=0.5
node_88: feature_name=V1176F	feature_id[2].value <= threshold=0.5
node_89: feature_name=age	feature_id[1].value > threshold=0.5
node_117: feature_name=nsp14:I164ILV	feature_id[0].value <= threshold=0.5
node_118: feature_name=nsp4:M324I	feature_id[14].value <= threshold=0.5
node_119: feature_name=ORF3a:Q57H	feature_id[24].value <= threshold=0.5
node_120: feature_name=N:I292T	feature_id[7].value <= threshold=0.5
node_121: feature_name=age	feature_id[1].value <= threshold=1.5
node_122: feature_name=D614G	feature_id[35].value > threshold=0.5
node_128: feature_name=PLpro:I1683T	feature_id[37].value <= threshold=0.5
node_129: feature_name=L5F	feature_id[45].value <= threshold=0.5
node_130: feature_name=N:S194L	feature_id[4].value <= threshold=0.5
node_131: feature_name=F86FILV	feature_id[16].value <= threshold=0.5
node_132: feature_name=PLpro:K945N	feature_id[21].value <= threshold=0.5
node_133: feature_name=nsp6:F35FILV	feature_id[10].value > threshold=0.5
Class: mild
Rules_63	passed counts:3
node_0: feature_name=RdRP:P323L	feature_id[3].value <= threshold=0.5
node_1: feature_name=nsp14:I164ILV	feature_id[0].value <= threshold=0.5
node_2: feature_name=N:P13L	feature_id[13].value <= threshold=0.5
node_3: feature_name=SNP:G29742A	feature_id[43].value > threshold=0.5
node_41: feature_name=ORF3a:Q57H	feature_id[24].value <= threshold=0.5
node_42: feature_name=N:S202N	feature_id[30].value > threshold=0.5
node_48: feature_name=age	feature_id[1].value > threshold=0.5
node_50: feature_name=ORF3a:G254*	feature_id[18].value > threshold=0.5
Class: mild
Rules_64	passed counts:3
node_0: feature_name=RdRP:P323L	feature_id[3].value <= threshold=0.5
node_1: feature_name=nsp14:I164ILV	feature_id[0].value <= threshold=0.5
node_2: feature_name=N:P13L	feature_id[13].value <= threshold=0.5
node_3: feature_name=SNP:G29742A	feature_id[43].value > threshold=0.5
node_41: feature_name=ORF3a:Q57H	feature_id[24].value <= threshold=0.5
node_42: feature_name=N:S202N	feature_id[30].value <= threshold=0.5
node_43: feature_name=nsp6:L37F	feature_id[22].value <= threshold=0.5
node_44: feature_name=SNP:C241T	feature_id[8].value <= threshold=0.5
Class: severe
Rules_65	passed counts:3
node_0: feature_name=RdRP:P323L	feature_id[3].value <= threshold=0.5
node_1: feature_name=nsp14:I164ILV	feature_id[0].value <= threshold=0.5
node_2: feature_name=N:P13L	feature_id[13].value <= threshold=0.5
node_3: feature_name=SNP:G29742A	feature_id[43].value <= threshold=0.5
node_4: feature_name=ORF3a:Q57H	feature_id[24].value <= threshold=0.5
node_5: feature_name=age	feature_id[1].value <= threshold=1.5
node_6: feature_name=nsp6:F35FILV	feature_id[10].value > threshold=0.5
Class: mild
Rules_66	passed counts:3
node_0: feature_name=RdRP:P323L	feature_id[3].value <= threshold=0.5
node_1: feature_name=nsp14:I164ILV	feature_id[0].value <= threshold=0.5
node_2: feature_name=N:P13L	feature_id[13].value <= threshold=0.5
node_3: feature_name=SNP:G29742A	feature_id[43].value <= threshold=0.5
node_4: feature_name=ORF3a:Q57H	feature_id[24].value <= threshold=0.5
node_5: feature_name=age	feature_id[1].value <= threshold=1.5
node_6: feature_name=nsp6:F35FILV	feature_id[10].value <= threshold=0.5
node_7: feature_name=age	feature_id[1].value > threshold=0.5
node_15: feature_name=N:R203K	feature_id[52].value <= threshold=0.5
node_16: feature_name=N:S202N	feature_id[30].value <= threshold=0.5
node_17: feature_name=ORF8:L84S	feature_id[15].value <= threshold=0.5
node_18: feature_name=D614G	feature_id[35].value > threshold=0.5
node_28: feature_name=SNP:C241T	feature_id[8].value <= threshold=0.5
Class: mild
Rules_67	passed counts:3
node_0: feature_name=RdRP:P323L	feature_id[3].value <= threshold=0.5
node_1: feature_name=nsp14:I164ILV	feature_id[0].value <= threshold=0.5
node_2: feature_name=N:P13L	feature_id[13].value <= threshold=0.5
node_3: feature_name=SNP:G29742A	feature_id[43].value <= threshold=0.5
node_4: feature_name=ORF3a:Q57H	feature_id[24].value <= threshold=0.5
node_5: feature_name=age	feature_id[1].value <= threshold=1.5
node_6: feature_name=nsp6:F35FILV	feature_id[10].value <= threshold=0.5
node_7: feature_name=age	feature_id[1].value > threshold=0.5
node_15: feature_name=N:R203K	feature_id[52].value <= threshold=0.5
node_16: feature_name=N:S202N	feature_id[30].value <= threshold=0.5
node_17: feature_name=ORF8:L84S	feature_id[15].value <= threshold=0.5
node_18: feature_name=D614G	feature_id[35].value <= threshold=0.5
node_19: feature_name=nsp6:L37F	feature_id[22].value <= threshold=0.5
node_20: feature_name=ORF3a:G254*	feature_id[18].value > threshold=0.5
Class: severe
Rules_68	passed counts:3
node_0: feature_name=RdRP:P323L	feature_id[3].value <= threshold=0.5
node_1: feature_name=nsp14:I164ILV	feature_id[0].value <= threshold=0.5
node_2: feature_name=N:P13L	feature_id[13].value <= threshold=0.5
node_3: feature_name=SNP:G29742A	feature_id[43].value <= threshold=0.5
node_4: feature_name=ORF3a:Q57H	feature_id[24].value <= threshold=0.5
node_5: feature_name=age	feature_id[1].value <= threshold=1.5
node_6: feature_name=nsp6:F35FILV	feature_id[10].value <= threshold=0.5
node_7: feature_name=age	feature_id[1].value <= threshold=0.5
node_8: feature_name=ORF8:L84S	feature_id[15].value <= threshold=0.5
node_9: feature_name=SNP:C241T	feature_id[8].value <= threshold=0.5
Class: mild
Rules_69	passed counts:2
node_0: feature_name=RdRP:P323L	feature_id[3].value > threshold=0.5
node_88: feature_name=V1176F	feature_id[2].value <= threshold=0.5
node_89: feature_name=age	feature_id[1].value > threshold=0.5
node_117: feature_name=nsp14:I164ILV	feature_id[0].value > threshold=0.5
node_237: feature_name=nsp2:T85I	feature_id[50].value <= threshold=0.5
node_238: feature_name=ORF3a:G251S	feature_id[38].value > threshold=0.5
node_240: feature_name=SNP:C241T	feature_id[8].value > threshold=0.5
node_242: feature_name=PLpro:F800*	feature_id[23].value > threshold=0.5
Class: mild
Rules_70	passed counts:2
node_0: feature_name=RdRP:P323L	feature_id[3].value > threshold=0.5
node_88: feature_name=V1176F	feature_id[2].value <= threshold=0.5
node_89: feature_name=age	feature_id[1].value > threshold=0.5
node_117: feature_name=nsp14:I164ILV	feature_id[0].value <= threshold=0.5
node_118: feature_name=nsp4:M324I	feature_id[14].value <= threshold=0.5
node_119: feature_name=ORF3a:Q57H	feature_id[24].value > threshold=0.5
node_193: feature_name=age	feature_id[1].value <= threshold=1.5
node_194: feature_name=N:S194L	feature_id[4].value <= threshold=0.5
node_195: feature_name=SNP:G29540A	feature_id[6].value <= threshold=0.5
node_196: feature_name=D614G	feature_id[35].value > threshold=0.5
node_200: feature_name=L5F	feature_id[45].value > threshold=0.5
node_222: feature_name=nsp2:T85I	feature_id[50].value > threshold=0.5
Class: mild
Rules_71	passed counts:2
node_0: feature_name=RdRP:P323L	feature_id[3].value > threshold=0.5
node_88: feature_name=V1176F	feature_id[2].value <= threshold=0.5
node_89: feature_name=age	feature_id[1].value > threshold=0.5
node_117: feature_name=nsp14:I164ILV	feature_id[0].value <= threshold=0.5
node_118: feature_name=nsp4:M324I	feature_id[14].value <= threshold=0.5
node_119: feature_name=ORF3a:Q57H	feature_id[24].value > threshold=0.5
node_193: feature_name=age	feature_id[1].value <= threshold=1.5
node_194: feature_name=N:S194L	feature_id[4].value <= threshold=0.5
node_195: feature_name=SNP:G29540A	feature_id[6].value <= threshold=0.5
node_196: feature_name=D614G	feature_id[35].value > threshold=0.5
node_200: feature_name=L5F	feature_id[45].value <= threshold=0.5
node_201: feature_name=N:R203K	feature_id[52].value > threshold=0.5
node_219: feature_name=N:G204R	feature_id[33].value > threshold=0.5
Class: mild
Rules_72	passed counts:2
node_0: feature_name=RdRP:P323L	feature_id[3].value > threshold=0.5
node_88: feature_name=V1176F	feature_id[2].value <= threshold=0.5
node_89: feature_name=age	feature_id[1].value > threshold=0.5
node_117: feature_name=nsp14:I164ILV	feature_id[0].value <= threshold=0.5
node_118: feature_name=nsp4:M324I	feature_id[14].value <= threshold=0.5
node_119: feature_name=ORF3a:Q57H	feature_id[24].value > threshold=0.5
node_193: feature_name=age	feature_id[1].value <= threshold=1.5
node_194: feature_name=N:S194L	feature_id[4].value <= threshold=0.5
node_195: feature_name=SNP:G29540A	feature_id[6].value <= threshold=0.5
node_196: feature_name=D614G	feature_id[35].value > threshold=0.5
node_200: feature_name=L5F	feature_id[45].value <= threshold=0.5
node_201: feature_name=N:R203K	feature_id[52].value > threshold=0.5
node_219: feature_name=N:G204R	feature_id[33].value <= threshold=0.5
Class: mild
Rules_73	passed counts:2
node_0: feature_name=RdRP:P323L	feature_id[3].value > threshold=0.5
node_88: feature_name=V1176F	feature_id[2].value <= threshold=0.5
node_89: feature_name=age	feature_id[1].value > threshold=0.5
node_117: feature_name=nsp14:I164ILV	feature_id[0].value <= threshold=0.5
node_118: feature_name=nsp4:M324I	feature_id[14].value <= threshold=0.5
node_119: feature_name=ORF3a:Q57H	feature_id[24].value > threshold=0.5
node_193: feature_name=age	feature_id[1].value <= threshold=1.5
node_194: feature_name=N:S194L	feature_id[4].value <= threshold=0.5
node_195: feature_name=SNP:G29540A	feature_id[6].value <= threshold=0.5
node_196: feature_name=D614G	feature_id[35].value <= threshold=0.5
node_197: feature_name=nsp2:T85I	feature_id[50].value > threshold=0.5
Class: mild
Rules_74	passed counts:2
node_0: feature_name=RdRP:P323L	feature_id[3].value > threshold=0.5
node_88: feature_name=V1176F	feature_id[2].value <= threshold=0.5
node_89: feature_name=age	feature_id[1].value > threshold=0.5
node_117: feature_name=nsp14:I164ILV	feature_id[0].value <= threshold=0.5
node_118: feature_name=nsp4:M324I	feature_id[14].value <= threshold=0.5
node_119: feature_name=ORF3a:Q57H	feature_id[24].value <= threshold=0.5
node_120: feature_name=N:I292T	feature_id[7].value > threshold=0.5
node_186: feature_name=age	feature_id[1].value <= threshold=1.5
node_187: feature_name=nsp6:L37F	feature_id[22].value <= threshold=0.5
node_188: feature_name=SNP:C241T	feature_id[8].value <= threshold=0.5
Class: severe
Rules_75	passed counts:2
node_0: feature_name=RdRP:P323L	feature_id[3].value > threshold=0.5
node_88: feature_name=V1176F	feature_id[2].value <= threshold=0.5
node_89: feature_name=age	feature_id[1].value > threshold=0.5
node_117: feature_name=nsp14:I164ILV	feature_id[0].value <= threshold=0.5
node_118: feature_name=nsp4:M324I	feature_id[14].value <= threshold=0.5
node_119: feature_name=ORF3a:Q57H	feature_id[24].value <= threshold=0.5
node_120: feature_name=N:I292T	feature_id[7].value <= threshold=0.5
node_121: feature_name=age	feature_id[1].value > threshold=1.5
node_173: feature_name=PLpro:A994D	feature_id[26].value <= threshold=0.5
node_174: feature_name=nsp6:L37F	feature_id[22].value <= threshold=0.5
node_175: feature_name=nsp13:H290Y	feature_id[12].value > threshold=0.5
Class: severe
Rules_76	passed counts:2
node_0: feature_name=RdRP:P323L	feature_id[3].value > threshold=0.5
node_88: feature_name=V1176F	feature_id[2].value <= threshold=0.5
node_89: feature_name=age	feature_id[1].value > threshold=0.5
node_117: feature_name=nsp14:I164ILV	feature_id[0].value <= threshold=0.5
node_118: feature_name=nsp4:M324I	feature_id[14].value <= threshold=0.5
node_119: feature_name=ORF3a:Q57H	feature_id[24].value <= threshold=0.5
node_120: feature_name=N:I292T	feature_id[7].value <= threshold=0.5
node_121: feature_name=age	feature_id[1].value > threshold=1.5
node_173: feature_name=PLpro:A994D	feature_id[26].value <= threshold=0.5
node_174: feature_name=nsp6:L37F	feature_id[22].value <= threshold=0.5
node_175: feature_name=nsp13:H290Y	feature_id[12].value <= threshold=0.5
node_176: feature_name=D614G	feature_id[35].value <= threshold=0.5
Class: severe
Rules_77	passed counts:2
node_0: feature_name=RdRP:P323L	feature_id[3].value > threshold=0.5
node_88: feature_name=V1176F	feature_id[2].value <= threshold=0.5
node_89: feature_name=age	feature_id[1].value > threshold=0.5
node_117: feature_name=nsp14:I164ILV	feature_id[0].value <= threshold=0.5
node_118: feature_name=nsp4:M324I	feature_id[14].value <= threshold=0.5
node_119: feature_name=ORF3a:Q57H	feature_id[24].value <= threshold=0.5
node_120: feature_name=N:I292T	feature_id[7].value <= threshold=0.5
node_121: feature_name=age	feature_id[1].value <= threshold=1.5
node_122: feature_name=D614G	feature_id[35].value > threshold=0.5
node_128: feature_name=PLpro:I1683T	feature_id[37].value <= threshold=0.5
node_129: feature_name=L5F	feature_id[45].value <= threshold=0.5
node_130: feature_name=N:S194L	feature_id[4].value <= threshold=0.5
node_131: feature_name=F86FILV	feature_id[16].value <= threshold=0.5
node_132: feature_name=PLpro:K945N	feature_id[21].value <= threshold=0.5
node_133: feature_name=nsp6:F35FILV	feature_id[10].value <= threshold=0.5
node_134: feature_name=nsp6:L37F	feature_id[22].value <= threshold=0.5
node_135: feature_name=SNP:G29742A	feature_id[43].value > threshold=0.5
Class: severe
Rules_78	passed counts:2
node_0: feature_name=RdRP:P323L	feature_id[3].value > threshold=0.5
node_88: feature_name=V1176F	feature_id[2].value <= threshold=0.5
node_89: feature_name=age	feature_id[1].value > threshold=0.5
node_117: feature_name=nsp14:I164ILV	feature_id[0].value <= threshold=0.5
node_118: feature_name=nsp4:M324I	feature_id[14].value <= threshold=0.5
node_119: feature_name=ORF3a:Q57H	feature_id[24].value <= threshold=0.5
node_120: feature_name=N:I292T	feature_id[7].value <= threshold=0.5
node_121: feature_name=age	feature_id[1].value <= threshold=1.5
node_122: feature_name=D614G	feature_id[35].value > threshold=0.5
node_128: feature_name=PLpro:I1683T	feature_id[37].value <= threshold=0.5
node_129: feature_name=L5F	feature_id[45].value <= threshold=0.5
node_130: feature_name=N:S194L	feature_id[4].value <= threshold=0.5
node_131: feature_name=F86FILV	feature_id[16].value <= threshold=0.5
node_132: feature_name=PLpro:K945N	feature_id[21].value <= threshold=0.5
node_133: feature_name=nsp6:F35FILV	feature_id[10].value <= threshold=0.5
node_134: feature_name=nsp6:L37F	feature_id[22].value <= threshold=0.5
node_135: feature_name=SNP:G29742A	feature_id[43].value <= threshold=0.5
node_136: feature_name=PLpro:A994D	feature_id[26].value <= threshold=0.5
node_137: feature_name=N:G204R	feature_id[33].value <= threshold=0.5
node_138: feature_name=nsp2:T85I	feature_id[50].value <= threshold=0.5
node_139: feature_name=RdRP:A97V	feature_id[31].value <= threshold=0.5
node_140: feature_name=N:R203K	feature_id[52].value <= threshold=0.5
node_141: feature_name=SNP:C241T	feature_id[8].value > threshold=0.5
node_143: feature_name=ORF3a:G251S	feature_id[38].value > threshold=0.5
Class: mild
Rules_79	passed counts:2
node_0: feature_name=RdRP:P323L	feature_id[3].value > threshold=0.5
node_88: feature_name=V1176F	feature_id[2].value <= threshold=0.5
node_89: feature_name=age	feature_id[1].value > threshold=0.5
node_117: feature_name=nsp14:I164ILV	feature_id[0].value <= threshold=0.5
node_118: feature_name=nsp4:M324I	feature_id[14].value <= threshold=0.5
node_119: feature_name=ORF3a:Q57H	feature_id[24].value <= threshold=0.5
node_120: feature_name=N:I292T	feature_id[7].value <= threshold=0.5
node_121: feature_name=age	feature_id[1].value <= threshold=1.5
node_122: feature_name=D614G	feature_id[35].value > threshold=0.5
node_128: feature_name=PLpro:I1683T	feature_id[37].value <= threshold=0.5
node_129: feature_name=L5F	feature_id[45].value <= threshold=0.5
node_130: feature_name=N:S194L	feature_id[4].value <= threshold=0.5
node_131: feature_name=F86FILV	feature_id[16].value <= threshold=0.5
node_132: feature_name=PLpro:K945N	feature_id[21].value <= threshold=0.5
node_133: feature_name=nsp6:F35FILV	feature_id[10].value <= threshold=0.5
node_134: feature_name=nsp6:L37F	feature_id[22].value <= threshold=0.5
node_135: feature_name=SNP:G29742A	feature_id[43].value <= threshold=0.5
node_136: feature_name=PLpro:A994D	feature_id[26].value <= threshold=0.5
node_137: feature_name=N:G204R	feature_id[33].value <= threshold=0.5
node_138: feature_name=nsp2:T85I	feature_id[50].value <= threshold=0.5
node_139: feature_name=RdRP:A97V	feature_id[31].value <= threshold=0.5
node_140: feature_name=N:R203K	feature_id[52].value <= threshold=0.5
node_141: feature_name=SNP:C241T	feature_id[8].value <= threshold=0.5
Class: mild
Rules_80	passed counts:2
node_0: feature_name=RdRP:P323L	feature_id[3].value > threshold=0.5
node_88: feature_name=V1176F	feature_id[2].value <= threshold=0.5
node_89: feature_name=age	feature_id[1].value > threshold=0.5
node_117: feature_name=nsp14:I164ILV	feature_id[0].value <= threshold=0.5
node_118: feature_name=nsp4:M324I	feature_id[14].value <= threshold=0.5
node_119: feature_name=ORF3a:Q57H	feature_id[24].value <= threshold=0.5
node_120: feature_name=N:I292T	feature_id[7].value <= threshold=0.5
node_121: feature_name=age	feature_id[1].value <= threshold=1.5
node_122: feature_name=D614G	feature_id[35].value <= threshold=0.5
node_123: feature_name=N:R203K	feature_id[52].value <= threshold=0.5
node_124: feature_name=N:S194L	feature_id[4].value <= threshold=0.5
Class: mild
Rules_81	passed counts:2
node_0: feature_name=RdRP:P323L	feature_id[3].value > threshold=0.5
node_88: feature_name=V1176F	feature_id[2].value <= threshold=0.5
node_89: feature_name=age	feature_id[1].value <= threshold=0.5
node_90: feature_name=N:I292T	feature_id[7].value > threshold=0.5
Class: severe
Rules_82	passed counts:2
node_0: feature_name=RdRP:P323L	feature_id[3].value <= threshold=0.5
node_1: feature_name=nsp14:I164ILV	feature_id[0].value > threshold=0.5
node_71: feature_name=age	feature_id[1].value > threshold=0.5
node_73: feature_name=C361C*	feature_id[17].value <= threshold=0.5
node_74: feature_name=nsp13:Y543X	feature_id[32].value <= threshold=0.5
node_75: feature_name=PLpro:F800*	feature_id[23].value <= threshold=0.5
node_76: feature_name=ORF8:L84S	feature_id[15].value <= threshold=0.5
Class: mild
Rules_83	passed counts:2
node_0: feature_name=RdRP:P323L	feature_id[3].value <= threshold=0.5
node_1: feature_name=nsp14:I164ILV	feature_id[0].value <= threshold=0.5
node_2: feature_name=N:P13L	feature_id[13].value > threshold=0.5
node_58: feature_name=age	feature_id[1].value > threshold=0.5
node_60: feature_name=nsp6:F35FILV	feature_id[10].value <= threshold=0.5
node_61: feature_name=PLpro:T1198K	feature_id[41].value > threshold=0.5
node_63: feature_name=nsp6:L37F	feature_id[22].value <= threshold=0.5
node_64: feature_name=F86FILV	feature_id[16].value <= threshold=0.5
Class: mild
Rules_84	passed counts:2
node_0: feature_name=RdRP:P323L	feature_id[3].value <= threshold=0.5
node_1: feature_name=nsp14:I164ILV	feature_id[0].value <= threshold=0.5
node_2: feature_name=N:P13L	feature_id[13].value <= threshold=0.5
node_3: feature_name=SNP:G29742A	feature_id[43].value <= threshold=0.5
node_4: feature_name=ORF3a:Q57H	feature_id[24].value > threshold=0.5
node_38: feature_name=N:S194L	feature_id[4].value > threshold=0.5
Class: mild
Rules_85	passed counts:2
node_0: feature_name=RdRP:P323L	feature_id[3].value <= threshold=0.5
node_1: feature_name=nsp14:I164ILV	feature_id[0].value <= threshold=0.5
node_2: feature_name=N:P13L	feature_id[13].value <= threshold=0.5
node_3: feature_name=SNP:G29742A	feature_id[43].value <= threshold=0.5
node_4: feature_name=ORF3a:Q57H	feature_id[24].value <= threshold=0.5
node_5: feature_name=age	feature_id[1].value <= threshold=1.5
node_6: feature_name=nsp6:F35FILV	feature_id[10].value <= threshold=0.5
node_7: feature_name=age	feature_id[1].value > threshold=0.5
node_15: feature_name=N:R203K	feature_id[52].value <= threshold=0.5
node_16: feature_name=N:S202N	feature_id[30].value <= threshold=0.5
node_17: feature_name=ORF8:L84S	feature_id[15].value <= threshold=0.5
node_18: feature_name=D614G	feature_id[35].value <= threshold=0.5
node_19: feature_name=nsp6:L37F	feature_id[22].value <= threshold=0.5
node_20: feature_name=ORF3a:G254*	feature_id[18].value <= threshold=0.5
node_21: feature_name=SNP:C241T	feature_id[8].value > threshold=0.5
Class: mild
Rules_86	passed counts:2
node_0: feature_name=RdRP:P323L	feature_id[3].value <= threshold=0.5
node_1: feature_name=nsp14:I164ILV	feature_id[0].value <= threshold=0.5
node_2: feature_name=N:P13L	feature_id[13].value <= threshold=0.5
node_3: feature_name=SNP:G29742A	feature_id[43].value <= threshold=0.5
node_4: feature_name=ORF3a:Q57H	feature_id[24].value <= threshold=0.5
node_5: feature_name=age	feature_id[1].value <= threshold=1.5
node_6: feature_name=nsp6:F35FILV	feature_id[10].value <= threshold=0.5
node_7: feature_name=age	feature_id[1].value <= threshold=0.5
node_8: feature_name=ORF8:L84S	feature_id[15].value > threshold=0.5
Class: mild
Rules_87	passed counts:2
node_0: feature_name=RdRP:P323L	feature_id[3].value <= threshold=0.5
node_1: feature_name=nsp14:I164ILV	feature_id[0].value <= threshold=0.5
node_2: feature_name=N:P13L	feature_id[13].value <= threshold=0.5
node_3: feature_name=SNP:G29742A	feature_id[43].value <= threshold=0.5
node_4: feature_name=ORF3a:Q57H	feature_id[24].value <= threshold=0.5
node_5: feature_name=age	feature_id[1].value <= threshold=1.5
node_6: feature_name=nsp6:F35FILV	feature_id[10].value <= threshold=0.5
node_7: feature_name=age	feature_id[1].value <= threshold=0.5
node_8: feature_name=ORF8:L84S	feature_id[15].value <= threshold=0.5
node_9: feature_name=SNP:C241T	feature_id[8].value > threshold=0.5
node_11: feature_name=N:R203K	feature_id[52].value <= threshold=0.5
Class: mild
Rules_88	passed counts:1
node_0: feature_name=RdRP:P323L	feature_id[3].value > threshold=0.5
node_88: feature_name=V1176F	feature_id[2].value <= threshold=0.5
node_89: feature_name=age	feature_id[1].value > threshold=0.5
node_117: feature_name=nsp14:I164ILV	feature_id[0].value > threshold=0.5
node_237: feature_name=nsp2:T85I	feature_id[50].value > threshold=0.5
node_247: feature_name=PLpro:F800*	feature_id[23].value > threshold=0.5
Class: mild
Rules_89	passed counts:1
node_0: feature_name=RdRP:P323L	feature_id[3].value > threshold=0.5
node_88: feature_name=V1176F	feature_id[2].value <= threshold=0.5
node_89: feature_name=age	feature_id[1].value > threshold=0.5
node_117: feature_name=nsp14:I164ILV	feature_id[0].value > threshold=0.5
node_237: feature_name=nsp2:T85I	feature_id[50].value <= threshold=0.5
node_238: feature_name=ORF3a:G251S	feature_id[38].value > threshold=0.5
node_240: feature_name=SNP:C241T	feature_id[8].value > threshold=0.5
node_242: feature_name=PLpro:F800*	feature_id[23].value <= threshold=0.5
node_243: feature_name=nsp13:Y543X	feature_id[32].value > threshold=0.5
Class: mild
Rules_90	passed counts:1
node_0: feature_name=RdRP:P323L	feature_id[3].value > threshold=0.5
node_88: feature_name=V1176F	feature_id[2].value <= threshold=0.5
node_89: feature_name=age	feature_id[1].value > threshold=0.5
node_117: feature_name=nsp14:I164ILV	feature_id[0].value <= threshold=0.5
node_118: feature_name=nsp4:M324I	feature_id[14].value <= threshold=0.5
node_119: feature_name=ORF3a:Q57H	feature_id[24].value > threshold=0.5
node_193: feature_name=age	feature_id[1].value > threshold=1.5
node_229: feature_name=nsp6:L37F	feature_id[22].value > threshold=0.5
Class: mild
Rules_91	passed counts:1
node_0: feature_name=RdRP:P323L	feature_id[3].value > threshold=0.5
node_88: feature_name=V1176F	feature_id[2].value <= threshold=0.5
node_89: feature_name=age	feature_id[1].value > threshold=0.5
node_117: feature_name=nsp14:I164ILV	feature_id[0].value <= threshold=0.5
node_118: feature_name=nsp4:M324I	feature_id[14].value <= threshold=0.5
node_119: feature_name=ORF3a:Q57H	feature_id[24].value > threshold=0.5
node_193: feature_name=age	feature_id[1].value <= threshold=1.5
node_194: feature_name=N:S194L	feature_id[4].value <= threshold=0.5
node_195: feature_name=SNP:G29540A	feature_id[6].value <= threshold=0.5
node_196: feature_name=D614G	feature_id[35].value > threshold=0.5
node_200: feature_name=L5F	feature_id[45].value > threshold=0.5
node_222: feature_name=nsp2:T85I	feature_id[50].value <= threshold=0.5
Class: severe
Rules_92	passed counts:1
node_0: feature_name=RdRP:P323L	feature_id[3].value > threshold=0.5
node_88: feature_name=V1176F	feature_id[2].value <= threshold=0.5
node_89: feature_name=age	feature_id[1].value > threshold=0.5
node_117: feature_name=nsp14:I164ILV	feature_id[0].value <= threshold=0.5
node_118: feature_name=nsp4:M324I	feature_id[14].value <= threshold=0.5
node_119: feature_name=ORF3a:Q57H	feature_id[24].value > threshold=0.5
node_193: feature_name=age	feature_id[1].value <= threshold=1.5
node_194: feature_name=N:S194L	feature_id[4].value <= threshold=0.5
node_195: feature_name=SNP:G29540A	feature_id[6].value <= threshold=0.5
node_196: feature_name=D614G	feature_id[35].value > threshold=0.5
node_200: feature_name=L5F	feature_id[45].value <= threshold=0.5
node_201: feature_name=N:R203K	feature_id[52].value <= threshold=0.5
node_202: feature_name=N:S197L	feature_id[27].value > threshold=0.5
Class: severe
Rules_93	passed counts:1
node_0: feature_name=RdRP:P323L	feature_id[3].value > threshold=0.5
node_88: feature_name=V1176F	feature_id[2].value <= threshold=0.5
node_89: feature_name=age	feature_id[1].value > threshold=0.5
node_117: feature_name=nsp14:I164ILV	feature_id[0].value <= threshold=0.5
node_118: feature_name=nsp4:M324I	feature_id[14].value <= threshold=0.5
node_119: feature_name=ORF3a:Q57H	feature_id[24].value > threshold=0.5
node_193: feature_name=age	feature_id[1].value <= threshold=1.5
node_194: feature_name=N:S194L	feature_id[4].value <= threshold=0.5
node_195: feature_name=SNP:G29540A	feature_id[6].value <= threshold=0.5
node_196: feature_name=D614G	feature_id[35].value > threshold=0.5
node_200: feature_name=L5F	feature_id[45].value <= threshold=0.5
node_201: feature_name=N:R203K	feature_id[52].value <= threshold=0.5
node_202: feature_name=N:S197L	feature_id[27].value <= threshold=0.5
node_203: feature_name=SNP:C241T	feature_id[8].value > threshold=0.5
node_205: feature_name=ORF3a:G254*	feature_id[18].value > threshold=0.5
Class: severe
Rules_94	passed counts:1
node_0: feature_name=RdRP:P323L	feature_id[3].value > threshold=0.5
node_88: feature_name=V1176F	feature_id[2].value <= threshold=0.5
node_89: feature_name=age	feature_id[1].value > threshold=0.5
node_117: feature_name=nsp14:I164ILV	feature_id[0].value <= threshold=0.5
node_118: feature_name=nsp4:M324I	feature_id[14].value <= threshold=0.5
node_119: feature_name=ORF3a:Q57H	feature_id[24].value > threshold=0.5
node_193: feature_name=age	feature_id[1].value <= threshold=1.5
node_194: feature_name=N:S194L	feature_id[4].value <= threshold=0.5
node_195: feature_name=SNP:G29540A	feature_id[6].value <= threshold=0.5
node_196: feature_name=D614G	feature_id[35].value > threshold=0.5
node_200: feature_name=L5F	feature_id[45].value <= threshold=0.5
node_201: feature_name=N:R203K	feature_id[52].value <= threshold=0.5
node_202: feature_name=N:S197L	feature_id[27].value <= threshold=0.5
node_203: feature_name=SNP:C241T	feature_id[8].value > threshold=0.5
node_205: feature_name=ORF3a:G254*	feature_id[18].value <= threshold=0.5
node_206: feature_name=RdRP:A97V	feature_id[31].value > threshold=0.5
Class: severe
Rules_95	passed counts:1
node_0: feature_name=RdRP:P323L	feature_id[3].value > threshold=0.5
node_88: feature_name=V1176F	feature_id[2].value <= threshold=0.5
node_89: feature_name=age	feature_id[1].value > threshold=0.5
node_117: feature_name=nsp14:I164ILV	feature_id[0].value <= threshold=0.5
node_118: feature_name=nsp4:M324I	feature_id[14].value <= threshold=0.5
node_119: feature_name=ORF3a:Q57H	feature_id[24].value > threshold=0.5
node_193: feature_name=age	feature_id[1].value <= threshold=1.5
node_194: feature_name=N:S194L	feature_id[4].value <= threshold=0.5
node_195: feature_name=SNP:G29540A	feature_id[6].value <= threshold=0.5
node_196: feature_name=D614G	feature_id[35].value > threshold=0.5
node_200: feature_name=L5F	feature_id[45].value <= threshold=0.5
node_201: feature_name=N:R203K	feature_id[52].value <= threshold=0.5
node_202: feature_name=N:S197L	feature_id[27].value <= threshold=0.5
node_203: feature_name=SNP:C241T	feature_id[8].value > threshold=0.5
node_205: feature_name=ORF3a:G254*	feature_id[18].value <= threshold=0.5
node_206: feature_name=RdRP:A97V	feature_id[31].value <= threshold=0.5
node_207: feature_name=nsp6:L37F	feature_id[22].value > threshold=0.5
node_213: feature_name=nsp2:T85I	feature_id[50].value <= threshold=0.5
Class: severe
Rules_96	passed counts:1
node_0: feature_name=RdRP:P323L	feature_id[3].value > threshold=0.5
node_88: feature_name=V1176F	feature_id[2].value <= threshold=0.5
node_89: feature_name=age	feature_id[1].value > threshold=0.5
node_117: feature_name=nsp14:I164ILV	feature_id[0].value <= threshold=0.5
node_118: feature_name=nsp4:M324I	feature_id[14].value <= threshold=0.5
node_119: feature_name=ORF3a:Q57H	feature_id[24].value > threshold=0.5
node_193: feature_name=age	feature_id[1].value <= threshold=1.5
node_194: feature_name=N:S194L	feature_id[4].value <= threshold=0.5
node_195: feature_name=SNP:G29540A	feature_id[6].value <= threshold=0.5
node_196: feature_name=D614G	feature_id[35].value > threshold=0.5
node_200: feature_name=L5F	feature_id[45].value <= threshold=0.5
node_201: feature_name=N:R203K	feature_id[52].value <= threshold=0.5
node_202: feature_name=N:S197L	feature_id[27].value <= threshold=0.5
node_203: feature_name=SNP:C241T	feature_id[8].value <= threshold=0.5
Class: severe
Rules_97	passed counts:1
node_0: feature_name=RdRP:P323L	feature_id[3].value > threshold=0.5
node_88: feature_name=V1176F	feature_id[2].value <= threshold=0.5
node_89: feature_name=age	feature_id[1].value > threshold=0.5
node_117: feature_name=nsp14:I164ILV	feature_id[0].value <= threshold=0.5
node_118: feature_name=nsp4:M324I	feature_id[14].value <= threshold=0.5
node_119: feature_name=ORF3a:Q57H	feature_id[24].value <= threshold=0.5
node_120: feature_name=N:I292T	feature_id[7].value <= threshold=0.5
node_121: feature_name=age	feature_id[1].value > threshold=1.5
node_173: feature_name=PLpro:A994D	feature_id[26].value > threshold=0.5
Class: mild
Rules_98	passed counts:1
node_0: feature_name=RdRP:P323L	feature_id[3].value > threshold=0.5
node_88: feature_name=V1176F	feature_id[2].value <= threshold=0.5
node_89: feature_name=age	feature_id[1].value > threshold=0.5
node_117: feature_name=nsp14:I164ILV	feature_id[0].value <= threshold=0.5
node_118: feature_name=nsp4:M324I	feature_id[14].value <= threshold=0.5
node_119: feature_name=ORF3a:Q57H	feature_id[24].value <= threshold=0.5
node_120: feature_name=N:I292T	feature_id[7].value <= threshold=0.5
node_121: feature_name=age	feature_id[1].value > threshold=1.5
node_173: feature_name=PLpro:A994D	feature_id[26].value <= threshold=0.5
node_174: feature_name=nsp6:L37F	feature_id[22].value > threshold=0.5
node_182: feature_name=N:G204R	feature_id[33].value > threshold=0.5
Class: severe
Rules_99	passed counts:1
node_0: feature_name=RdRP:P323L	feature_id[3].value > threshold=0.5
node_88: feature_name=V1176F	feature_id[2].value <= threshold=0.5
node_89: feature_name=age	feature_id[1].value > threshold=0.5
node_117: feature_name=nsp14:I164ILV	feature_id[0].value <= threshold=0.5
node_118: feature_name=nsp4:M324I	feature_id[14].value <= threshold=0.5
node_119: feature_name=ORF3a:Q57H	feature_id[24].value <= threshold=0.5
node_120: feature_name=N:I292T	feature_id[7].value <= threshold=0.5
node_121: feature_name=age	feature_id[1].value > threshold=1.5
node_173: feature_name=PLpro:A994D	feature_id[26].value <= threshold=0.5
node_174: feature_name=nsp6:L37F	feature_id[22].value > threshold=0.5
node_182: feature_name=N:G204R	feature_id[33].value <= threshold=0.5
Class: mild
Rules_100	passed counts:1
node_0: feature_name=RdRP:P323L	feature_id[3].value > threshold=0.5
node_88: feature_name=V1176F	feature_id[2].value <= threshold=0.5
node_89: feature_name=age	feature_id[1].value > threshold=0.5
node_117: feature_name=nsp14:I164ILV	feature_id[0].value <= threshold=0.5
node_118: feature_name=nsp4:M324I	feature_id[14].value <= threshold=0.5
node_119: feature_name=ORF3a:Q57H	feature_id[24].value <= threshold=0.5
node_120: feature_name=N:I292T	feature_id[7].value <= threshold=0.5
node_121: feature_name=age	feature_id[1].value <= threshold=1.5
node_122: feature_name=D614G	feature_id[35].value > threshold=0.5
node_128: feature_name=PLpro:I1683T	feature_id[37].value > threshold=0.5
node_166: feature_name=N:G34W	feature_id[25].value <= threshold=0.5
node_167: feature_name=N:P13L	feature_id[13].value > threshold=0.5
Class: mild
Rules_101	passed counts:1
node_0: feature_name=RdRP:P323L	feature_id[3].value > threshold=0.5
node_88: feature_name=V1176F	feature_id[2].value <= threshold=0.5
node_89: feature_name=age	feature_id[1].value > threshold=0.5
node_117: feature_name=nsp14:I164ILV	feature_id[0].value <= threshold=0.5
node_118: feature_name=nsp4:M324I	feature_id[14].value <= threshold=0.5
node_119: feature_name=ORF3a:Q57H	feature_id[24].value <= threshold=0.5
node_120: feature_name=N:I292T	feature_id[7].value <= threshold=0.5
node_121: feature_name=age	feature_id[1].value <= threshold=1.5
node_122: feature_name=D614G	feature_id[35].value > threshold=0.5
node_128: feature_name=PLpro:I1683T	feature_id[37].value > threshold=0.5
node_166: feature_name=N:G34W	feature_id[25].value <= threshold=0.5
node_167: feature_name=N:P13L	feature_id[13].value <= threshold=0.5
node_168: feature_name=N:R203K	feature_id[52].value > threshold=0.5
Class: mild
Rules_102	passed counts:1
node_0: feature_name=RdRP:P323L	feature_id[3].value > threshold=0.5
node_88: feature_name=V1176F	feature_id[2].value <= threshold=0.5
node_89: feature_name=age	feature_id[1].value > threshold=0.5
node_117: feature_name=nsp14:I164ILV	feature_id[0].value <= threshold=0.5
node_118: feature_name=nsp4:M324I	feature_id[14].value <= threshold=0.5
node_119: feature_name=ORF3a:Q57H	feature_id[24].value <= threshold=0.5
node_120: feature_name=N:I292T	feature_id[7].value <= threshold=0.5
node_121: feature_name=age	feature_id[1].value <= threshold=1.5
node_122: feature_name=D614G	feature_id[35].value > threshold=0.5
node_128: feature_name=PLpro:I1683T	feature_id[37].value <= threshold=0.5
node_129: feature_name=L5F	feature_id[45].value <= threshold=0.5
node_130: feature_name=N:S194L	feature_id[4].value <= threshold=0.5
node_131: feature_name=F86FILV	feature_id[16].value <= threshold=0.5
node_132: feature_name=PLpro:K945N	feature_id[21].value <= threshold=0.5
node_133: feature_name=nsp6:F35FILV	feature_id[10].value <= threshold=0.5
node_134: feature_name=nsp6:L37F	feature_id[22].value > threshold=0.5
node_156: feature_name=nsp13:A598S	feature_id[47].value > threshold=0.5
Class: mild
Rules_103	passed counts:1
node_0: feature_name=RdRP:P323L	feature_id[3].value > threshold=0.5
node_88: feature_name=V1176F	feature_id[2].value <= threshold=0.5
node_89: feature_name=age	feature_id[1].value > threshold=0.5
node_117: feature_name=nsp14:I164ILV	feature_id[0].value <= threshold=0.5
node_118: feature_name=nsp4:M324I	feature_id[14].value <= threshold=0.5
node_119: feature_name=ORF3a:Q57H	feature_id[24].value <= threshold=0.5
node_120: feature_name=N:I292T	feature_id[7].value <= threshold=0.5
node_121: feature_name=age	feature_id[1].value <= threshold=1.5
node_122: feature_name=D614G	feature_id[35].value > threshold=0.5
node_128: feature_name=PLpro:I1683T	feature_id[37].value <= threshold=0.5
node_129: feature_name=L5F	feature_id[45].value <= threshold=0.5
node_130: feature_name=N:S194L	feature_id[4].value <= threshold=0.5
node_131: feature_name=F86FILV	feature_id[16].value <= threshold=0.5
node_132: feature_name=PLpro:K945N	feature_id[21].value <= threshold=0.5
node_133: feature_name=nsp6:F35FILV	feature_id[10].value <= threshold=0.5
node_134: feature_name=nsp6:L37F	feature_id[22].value <= threshold=0.5
node_135: feature_name=SNP:G29742A	feature_id[43].value <= threshold=0.5
node_136: feature_name=PLpro:A994D	feature_id[26].value > threshold=0.5
node_152: feature_name=N:G204R	feature_id[33].value <= threshold=0.5
Class: severe
Rules_104	passed counts:1
node_0: feature_name=RdRP:P323L	feature_id[3].value > threshold=0.5
node_88: feature_name=V1176F	feature_id[2].value <= threshold=0.5
node_89: feature_name=age	feature_id[1].value > threshold=0.5
node_117: feature_name=nsp14:I164ILV	feature_id[0].value <= threshold=0.5
node_118: feature_name=nsp4:M324I	feature_id[14].value <= threshold=0.5
node_119: feature_name=ORF3a:Q57H	feature_id[24].value <= threshold=0.5
node_120: feature_name=N:I292T	feature_id[7].value <= threshold=0.5
node_121: feature_name=age	feature_id[1].value <= threshold=1.5
node_122: feature_name=D614G	feature_id[35].value > threshold=0.5
node_128: feature_name=PLpro:I1683T	feature_id[37].value <= threshold=0.5
node_129: feature_name=L5F	feature_id[45].value <= threshold=0.5
node_130: feature_name=N:S194L	feature_id[4].value <= threshold=0.5
node_131: feature_name=F86FILV	feature_id[16].value <= threshold=0.5
node_132: feature_name=PLpro:K945N	feature_id[21].value <= threshold=0.5
node_133: feature_name=nsp6:F35FILV	feature_id[10].value <= threshold=0.5
node_134: feature_name=nsp6:L37F	feature_id[22].value <= threshold=0.5
node_135: feature_name=SNP:G29742A	feature_id[43].value <= threshold=0.5
node_136: feature_name=PLpro:A994D	feature_id[26].value <= threshold=0.5
node_137: feature_name=N:G204R	feature_id[33].value > threshold=0.5
node_149: feature_name=nsp2:T85I	feature_id[50].value > threshold=0.5
Class: mild
Rules_105	passed counts:1
node_0: feature_name=RdRP:P323L	feature_id[3].value > threshold=0.5
node_88: feature_name=V1176F	feature_id[2].value <= threshold=0.5
node_89: feature_name=age	feature_id[1].value > threshold=0.5
node_117: feature_name=nsp14:I164ILV	feature_id[0].value <= threshold=0.5
node_118: feature_name=nsp4:M324I	feature_id[14].value <= threshold=0.5
node_119: feature_name=ORF3a:Q57H	feature_id[24].value <= threshold=0.5
node_120: feature_name=N:I292T	feature_id[7].value <= threshold=0.5
node_121: feature_name=age	feature_id[1].value <= threshold=1.5
node_122: feature_name=D614G	feature_id[35].value > threshold=0.5
node_128: feature_name=PLpro:I1683T	feature_id[37].value <= threshold=0.5
node_129: feature_name=L5F	feature_id[45].value <= threshold=0.5
node_130: feature_name=N:S194L	feature_id[4].value <= threshold=0.5
node_131: feature_name=F86FILV	feature_id[16].value <= threshold=0.5
node_132: feature_name=PLpro:K945N	feature_id[21].value <= threshold=0.5
node_133: feature_name=nsp6:F35FILV	feature_id[10].value <= threshold=0.5
node_134: feature_name=nsp6:L37F	feature_id[22].value <= threshold=0.5
node_135: feature_name=SNP:G29742A	feature_id[43].value <= threshold=0.5
node_136: feature_name=PLpro:A994D	feature_id[26].value <= threshold=0.5
node_137: feature_name=N:G204R	feature_id[33].value <= threshold=0.5
node_138: feature_name=nsp2:T85I	feature_id[50].value > threshold=0.5
Class: severe
Rules_106	passed counts:1
node_0: feature_name=RdRP:P323L	feature_id[3].value > threshold=0.5
node_88: feature_name=V1176F	feature_id[2].value <= threshold=0.5
node_89: feature_name=age	feature_id[1].value > threshold=0.5
node_117: feature_name=nsp14:I164ILV	feature_id[0].value <= threshold=0.5
node_118: feature_name=nsp4:M324I	feature_id[14].value <= threshold=0.5
node_119: feature_name=ORF3a:Q57H	feature_id[24].value <= threshold=0.5
node_120: feature_name=N:I292T	feature_id[7].value <= threshold=0.5
node_121: feature_name=age	feature_id[1].value <= threshold=1.5
node_122: feature_name=D614G	feature_id[35].value > threshold=0.5
node_128: feature_name=PLpro:I1683T	feature_id[37].value <= threshold=0.5
node_129: feature_name=L5F	feature_id[45].value <= threshold=0.5
node_130: feature_name=N:S194L	feature_id[4].value <= threshold=0.5
node_131: feature_name=F86FILV	feature_id[16].value <= threshold=0.5
node_132: feature_name=PLpro:K945N	feature_id[21].value <= threshold=0.5
node_133: feature_name=nsp6:F35FILV	feature_id[10].value <= threshold=0.5
node_134: feature_name=nsp6:L37F	feature_id[22].value <= threshold=0.5
node_135: feature_name=SNP:G29742A	feature_id[43].value <= threshold=0.5
node_136: feature_name=PLpro:A994D	feature_id[26].value <= threshold=0.5
node_137: feature_name=N:G204R	feature_id[33].value <= threshold=0.5
node_138: feature_name=nsp2:T85I	feature_id[50].value <= threshold=0.5
node_139: feature_name=RdRP:A97V	feature_id[31].value > threshold=0.5
Class: mild
Rules_107	passed counts:1
node_0: feature_name=RdRP:P323L	feature_id[3].value > threshold=0.5
node_88: feature_name=V1176F	feature_id[2].value <= threshold=0.5
node_89: feature_name=age	feature_id[1].value > threshold=0.5
node_117: feature_name=nsp14:I164ILV	feature_id[0].value <= threshold=0.5
node_118: feature_name=nsp4:M324I	feature_id[14].value <= threshold=0.5
node_119: feature_name=ORF3a:Q57H	feature_id[24].value <= threshold=0.5
node_120: feature_name=N:I292T	feature_id[7].value <= threshold=0.5
node_121: feature_name=age	feature_id[1].value <= threshold=1.5
node_122: feature_name=D614G	feature_id[35].value > threshold=0.5
node_128: feature_name=PLpro:I1683T	feature_id[37].value <= threshold=0.5
node_129: feature_name=L5F	feature_id[45].value <= threshold=0.5
node_130: feature_name=N:S194L	feature_id[4].value <= threshold=0.5
node_131: feature_name=F86FILV	feature_id[16].value <= threshold=0.5
node_132: feature_name=PLpro:K945N	feature_id[21].value <= threshold=0.5
node_133: feature_name=nsp6:F35FILV	feature_id[10].value <= threshold=0.5
node_134: feature_name=nsp6:L37F	feature_id[22].value <= threshold=0.5
node_135: feature_name=SNP:G29742A	feature_id[43].value <= threshold=0.5
node_136: feature_name=PLpro:A994D	feature_id[26].value <= threshold=0.5
node_137: feature_name=N:G204R	feature_id[33].value <= threshold=0.5
node_138: feature_name=nsp2:T85I	feature_id[50].value <= threshold=0.5
node_139: feature_name=RdRP:A97V	feature_id[31].value <= threshold=0.5
node_140: feature_name=N:R203K	feature_id[52].value > threshold=0.5
Class: mild
Rules_108	passed counts:1
node_0: feature_name=RdRP:P323L	feature_id[3].value > threshold=0.5
node_88: feature_name=V1176F	feature_id[2].value <= threshold=0.5
node_89: feature_name=age	feature_id[1].value > threshold=0.5
node_117: feature_name=nsp14:I164ILV	feature_id[0].value <= threshold=0.5
node_118: feature_name=nsp4:M324I	feature_id[14].value <= threshold=0.5
node_119: feature_name=ORF3a:Q57H	feature_id[24].value <= threshold=0.5
node_120: feature_name=N:I292T	feature_id[7].value <= threshold=0.5
node_121: feature_name=age	feature_id[1].value <= threshold=1.5
node_122: feature_name=D614G	feature_id[35].value <= threshold=0.5
node_123: feature_name=N:R203K	feature_id[52].value <= threshold=0.5
node_124: feature_name=N:S194L	feature_id[4].value > threshold=0.5
Class: severe
Rules_109	passed counts:1
node_0: feature_name=RdRP:P323L	feature_id[3].value > threshold=0.5
node_88: feature_name=V1176F	feature_id[2].value <= threshold=0.5
node_89: feature_name=age	feature_id[1].value <= threshold=0.5
node_90: feature_name=N:I292T	feature_id[7].value <= threshold=0.5
node_91: feature_name=nsp2:T85I	feature_id[50].value <= threshold=0.5
node_92: feature_name=N:S194L	feature_id[4].value > threshold=0.5
Class: severe
Rules_110	passed counts:1
node_0: feature_name=RdRP:P323L	feature_id[3].value > threshold=0.5
node_88: feature_name=V1176F	feature_id[2].value <= threshold=0.5
node_89: feature_name=age	feature_id[1].value <= threshold=0.5
node_90: feature_name=N:I292T	feature_id[7].value <= threshold=0.5
node_91: feature_name=nsp2:T85I	feature_id[50].value <= threshold=0.5
node_92: feature_name=N:S194L	feature_id[4].value <= threshold=0.5
node_93: feature_name=PLpro:A994D	feature_id[26].value <= threshold=0.5
node_94: feature_name=PLpro:I1683T	feature_id[37].value <= threshold=0.5
node_95: feature_name=RdRP:A185S	feature_id[44].value <= threshold=0.5
node_96: feature_name=N:R203K	feature_id[52].value > threshold=0.5
node_102: feature_name=nsp14:I164ILV	feature_id[0].value > threshold=0.5
Class: mild
Rules_111	passed counts:1
node_0: feature_name=RdRP:P323L	feature_id[3].value > threshold=0.5
node_88: feature_name=V1176F	feature_id[2].value <= threshold=0.5
node_89: feature_name=age	feature_id[1].value <= threshold=0.5
node_90: feature_name=N:I292T	feature_id[7].value <= threshold=0.5
node_91: feature_name=nsp2:T85I	feature_id[50].value <= threshold=0.5
node_92: feature_name=N:S194L	feature_id[4].value <= threshold=0.5
node_93: feature_name=PLpro:A994D	feature_id[26].value <= threshold=0.5
node_94: feature_name=PLpro:I1683T	feature_id[37].value <= threshold=0.5
node_95: feature_name=RdRP:A185S	feature_id[44].value <= threshold=0.5
node_96: feature_name=N:R203K	feature_id[52].value > threshold=0.5
node_102: feature_name=nsp14:I164ILV	feature_id[0].value <= threshold=0.5
node_103: feature_name=N:G204R	feature_id[33].value > threshold=0.5
node_105: feature_name=L5F	feature_id[45].value > threshold=0.5
Class: mild
Rules_112	passed counts:1
node_0: feature_name=RdRP:P323L	feature_id[3].value > threshold=0.5
node_88: feature_name=V1176F	feature_id[2].value <= threshold=0.5
node_89: feature_name=age	feature_id[1].value <= threshold=0.5
node_90: feature_name=N:I292T	feature_id[7].value <= threshold=0.5
node_91: feature_name=nsp2:T85I	feature_id[50].value <= threshold=0.5
node_92: feature_name=N:S194L	feature_id[4].value <= threshold=0.5
node_93: feature_name=PLpro:A994D	feature_id[26].value <= threshold=0.5
node_94: feature_name=PLpro:I1683T	feature_id[37].value <= threshold=0.5
node_95: feature_name=RdRP:A185S	feature_id[44].value <= threshold=0.5
node_96: feature_name=N:R203K	feature_id[52].value > threshold=0.5
node_102: feature_name=nsp14:I164ILV	feature_id[0].value <= threshold=0.5
node_103: feature_name=N:G204R	feature_id[33].value > threshold=0.5
node_105: feature_name=L5F	feature_id[45].value <= threshold=0.5
node_106: feature_name=PLpro:K945N	feature_id[21].value > threshold=0.5
Class: mild
Rules_113	passed counts:1
node_0: feature_name=RdRP:P323L	feature_id[3].value > threshold=0.5
node_88: feature_name=V1176F	feature_id[2].value <= threshold=0.5
node_89: feature_name=age	feature_id[1].value <= threshold=0.5
node_90: feature_name=N:I292T	feature_id[7].value <= threshold=0.5
node_91: feature_name=nsp2:T85I	feature_id[50].value <= threshold=0.5
node_92: feature_name=N:S194L	feature_id[4].value <= threshold=0.5
node_93: feature_name=PLpro:A994D	feature_id[26].value <= threshold=0.5
node_94: feature_name=PLpro:I1683T	feature_id[37].value <= threshold=0.5
node_95: feature_name=RdRP:A185S	feature_id[44].value <= threshold=0.5
node_96: feature_name=N:R203K	feature_id[52].value > threshold=0.5
node_102: feature_name=nsp14:I164ILV	feature_id[0].value <= threshold=0.5
node_103: feature_name=N:G204R	feature_id[33].value <= threshold=0.5
Class: mild
Rules_114	passed counts:1
node_0: feature_name=RdRP:P323L	feature_id[3].value > threshold=0.5
node_88: feature_name=V1176F	feature_id[2].value <= threshold=0.5
node_89: feature_name=age	feature_id[1].value <= threshold=0.5
node_90: feature_name=N:I292T	feature_id[7].value <= threshold=0.5
node_91: feature_name=nsp2:T85I	feature_id[50].value <= threshold=0.5
node_92: feature_name=N:S194L	feature_id[4].value <= threshold=0.5
node_93: feature_name=PLpro:A994D	feature_id[26].value <= threshold=0.5
node_94: feature_name=PLpro:I1683T	feature_id[37].value <= threshold=0.5
node_95: feature_name=RdRP:A185S	feature_id[44].value <= threshold=0.5
node_96: feature_name=N:R203K	feature_id[52].value <= threshold=0.5
node_97: feature_name=nsp14:I164ILV	feature_id[0].value > threshold=0.5
Class: mild
Rules_115	passed counts:1
node_0: feature_name=RdRP:P323L	feature_id[3].value <= threshold=0.5
node_1: feature_name=nsp14:I164ILV	feature_id[0].value > threshold=0.5
node_71: feature_name=age	feature_id[1].value > threshold=0.5
node_73: feature_name=C361C*	feature_id[17].value <= threshold=0.5
node_74: feature_name=nsp13:Y543X	feature_id[32].value <= threshold=0.5
node_75: feature_name=PLpro:F800*	feature_id[23].value <= threshold=0.5
node_76: feature_name=ORF8:L84S	feature_id[15].value > threshold=0.5
node_78: feature_name=nsp4:F308Y	feature_id[11].value > threshold=0.5
node_80: feature_name=age	feature_id[1].value > threshold=1.5
Class: mild
Rules_116	passed counts:1
node_0: feature_name=RdRP:P323L	feature_id[3].value <= threshold=0.5
node_1: feature_name=nsp14:I164ILV	feature_id[0].value > threshold=0.5
node_71: feature_name=age	feature_id[1].value > threshold=0.5
node_73: feature_name=C361C*	feature_id[17].value <= threshold=0.5
node_74: feature_name=nsp13:Y543X	feature_id[32].value <= threshold=0.5
node_75: feature_name=PLpro:F800*	feature_id[23].value <= threshold=0.5
node_76: feature_name=ORF8:L84S	feature_id[15].value > threshold=0.5
node_78: feature_name=nsp4:F308Y	feature_id[11].value > threshold=0.5
node_80: feature_name=age	feature_id[1].value <= threshold=1.5
node_81: feature_name=N:M234I	feature_id[5].value > threshold=0.5
Class: mild
Rules_117	passed counts:1
node_0: feature_name=RdRP:P323L	feature_id[3].value <= threshold=0.5
node_1: feature_name=nsp14:I164ILV	feature_id[0].value <= threshold=0.5
node_2: feature_name=N:P13L	feature_id[13].value > threshold=0.5
node_58: feature_name=age	feature_id[1].value > threshold=0.5
node_60: feature_name=nsp6:F35FILV	feature_id[10].value <= threshold=0.5
node_61: feature_name=PLpro:T1198K	feature_id[41].value > threshold=0.5
node_63: feature_name=nsp6:L37F	feature_id[22].value > threshold=0.5
node_67: feature_name=age	feature_id[1].value > threshold=1.5
Class: mild
Rules_118	passed counts:1
node_0: feature_name=RdRP:P323L	feature_id[3].value <= threshold=0.5
node_1: feature_name=nsp14:I164ILV	feature_id[0].value <= threshold=0.5
node_2: feature_name=N:P13L	feature_id[13].value > threshold=0.5
node_58: feature_name=age	feature_id[1].value > threshold=0.5
node_60: feature_name=nsp6:F35FILV	feature_id[10].value <= threshold=0.5
node_61: feature_name=PLpro:T1198K	feature_id[41].value > threshold=0.5
node_63: feature_name=nsp6:L37F	feature_id[22].value <= threshold=0.5
node_64: feature_name=F86FILV	feature_id[16].value > threshold=0.5
Class: mild
Rules_119	passed counts:1
node_0: feature_name=RdRP:P323L	feature_id[3].value <= threshold=0.5
node_1: feature_name=nsp14:I164ILV	feature_id[0].value <= threshold=0.5
node_2: feature_name=N:P13L	feature_id[13].value <= threshold=0.5
node_3: feature_name=SNP:G29742A	feature_id[43].value > threshold=0.5
node_41: feature_name=ORF3a:Q57H	feature_id[24].value > threshold=0.5
Class: severe
Rules_120	passed counts:1
node_0: feature_name=RdRP:P323L	feature_id[3].value <= threshold=0.5
node_1: feature_name=nsp14:I164ILV	feature_id[0].value <= threshold=0.5
node_2: feature_name=N:P13L	feature_id[13].value <= threshold=0.5
node_3: feature_name=SNP:G29742A	feature_id[43].value > threshold=0.5
node_41: feature_name=ORF3a:Q57H	feature_id[24].value <= threshold=0.5
node_42: feature_name=N:S202N	feature_id[30].value > threshold=0.5
node_48: feature_name=age	feature_id[1].value > threshold=0.5
node_50: feature_name=ORF3a:G254*	feature_id[18].value <= threshold=0.5
node_51: feature_name=nsp6:L37F	feature_id[22].value > threshold=0.5
Class: mild
Rules_121	passed counts:1
node_0: feature_name=RdRP:P323L	feature_id[3].value <= threshold=0.5
node_1: feature_name=nsp14:I164ILV	feature_id[0].value <= threshold=0.5
node_2: feature_name=N:P13L	feature_id[13].value <= threshold=0.5
node_3: feature_name=SNP:G29742A	feature_id[43].value > threshold=0.5
node_41: feature_name=ORF3a:Q57H	feature_id[24].value <= threshold=0.5
node_42: feature_name=N:S202N	feature_id[30].value > threshold=0.5
node_48: feature_name=age	feature_id[1].value > threshold=0.5
node_50: feature_name=ORF3a:G254*	feature_id[18].value <= threshold=0.5
node_51: feature_name=nsp6:L37F	feature_id[22].value <= threshold=0.5
node_52: feature_name=F86FILV	feature_id[16].value > threshold=0.5
Class: mild
Rules_122	passed counts:1
node_0: feature_name=RdRP:P323L	feature_id[3].value <= threshold=0.5
node_1: feature_name=nsp14:I164ILV	feature_id[0].value <= threshold=0.5
node_2: feature_name=N:P13L	feature_id[13].value <= threshold=0.5
node_3: feature_name=SNP:G29742A	feature_id[43].value > threshold=0.5
node_41: feature_name=ORF3a:Q57H	feature_id[24].value <= threshold=0.5
node_42: feature_name=N:S202N	feature_id[30].value <= threshold=0.5
node_43: feature_name=nsp6:L37F	feature_id[22].value <= threshold=0.5
node_44: feature_name=SNP:C241T	feature_id[8].value > threshold=0.5
Class: mild
Rules_123	passed counts:1
node_0: feature_name=RdRP:P323L	feature_id[3].value <= threshold=0.5
node_1: feature_name=nsp14:I164ILV	feature_id[0].value <= threshold=0.5
node_2: feature_name=N:P13L	feature_id[13].value <= threshold=0.5
node_3: feature_name=SNP:G29742A	feature_id[43].value <= threshold=0.5
node_4: feature_name=ORF3a:Q57H	feature_id[24].value <= threshold=0.5
node_5: feature_name=age	feature_id[1].value <= threshold=1.5
node_6: feature_name=nsp6:F35FILV	feature_id[10].value <= threshold=0.5
node_7: feature_name=age	feature_id[1].value > threshold=0.5
node_15: feature_name=N:R203K	feature_id[52].value <= threshold=0.5
node_16: feature_name=N:S202N	feature_id[30].value > threshold=0.5
Class: mild
Rules_124	passed counts:1
node_0: feature_name=RdRP:P323L	feature_id[3].value <= threshold=0.5
node_1: feature_name=nsp14:I164ILV	feature_id[0].value <= threshold=0.5
node_2: feature_name=N:P13L	feature_id[13].value <= threshold=0.5
node_3: feature_name=SNP:G29742A	feature_id[43].value <= threshold=0.5
node_4: feature_name=ORF3a:Q57H	feature_id[24].value <= threshold=0.5
node_5: feature_name=age	feature_id[1].value <= threshold=1.5
node_6: feature_name=nsp6:F35FILV	feature_id[10].value <= threshold=0.5
node_7: feature_name=age	feature_id[1].value > threshold=0.5
node_15: feature_name=N:R203K	feature_id[52].value <= threshold=0.5
node_16: feature_name=N:S202N	feature_id[30].value <= threshold=0.5
node_17: feature_name=ORF8:L84S	feature_id[15].value <= threshold=0.5
node_18: feature_name=D614G	feature_id[35].value <= threshold=0.5
node_19: feature_name=nsp6:L37F	feature_id[22].value > threshold=0.5
node_25: feature_name=ORF3a:G254*	feature_id[18].value <= threshold=0.5
Class: severe
Rules_125	passed counts:1
node_0: feature_name=RdRP:P323L	feature_id[3].value <= threshold=0.5
node_1: feature_name=nsp14:I164ILV	feature_id[0].value <= threshold=0.5
node_2: feature_name=N:P13L	feature_id[13].value <= threshold=0.5
node_3: feature_name=SNP:G29742A	feature_id[43].value <= threshold=0.5
node_4: feature_name=ORF3a:Q57H	feature_id[24].value <= threshold=0.5
node_5: feature_name=age	feature_id[1].value <= threshold=1.5
node_6: feature_name=nsp6:F35FILV	feature_id[10].value <= threshold=0.5
node_7: feature_name=age	feature_id[1].value <= threshold=0.5
node_8: feature_name=ORF8:L84S	feature_id[15].value <= threshold=0.5
node_9: feature_name=SNP:C241T	feature_id[8].value > threshold=0.5
node_11: feature_name=N:R203K	feature_id[52].value > threshold=0.5
Class: mild
